# Supplementary material for: Midbrain Gene Screening Identifies a New Mesoaccumbal Glutamatergic Pathway and a Marker for Dopamine Cells Neuroprotected in Parkinson’s Disease
Source: Sci Rep. 2016 Oct 20;6:35203. doi: 10.1038/srep35203 (PMC5071886; doi:10.1038/srep35203)
Supplement: Supplementary Table S1 [file srep35203-s2.xls]

## Sheet: Sheet1
Supplementary Table 1: Microarray results for all probes
							Signal strength			Signal strength
Probe Set ID	Gene Title	Gene Symbol	log2FoldChange	P.Value	adj.P.Val	B	SN-2	SN-4	SN-6	VTA-2	VTA-4	VTA-6
10456353	gastrin releasing peptide	Grp	-1.58343	6.27222e-07	0.0177316	4.80678	9.219973	8.842511	9.236498	10.76077	10.56253	10.72598
10583286	G protein-coupled receptor 83	Gpr83	-1.11457	1.59806e-06	0.0225886	4.38138	7.084285	7.182651	7.34304	8.35947	8.276345	8.317883
10548038	neurotrophin 3	Ntf3	-1.06241	4.10517e-06	0.0386844	3.88441	9.221459	9.468304	9.193039	10.30304	10.52271	10.24428
10530772	neuromedin U	Nmu	-1.04021	1.14781e-05	0.0761078	3.26429	6.738389	6.375231	6.709068	7.602652	7.559764	7.780894
10547227	ret proto-oncogene	Ret	-0.787503	1.47651e-05	0.0761078	3.1001	10.65539	10.4645	10.43853	11.42669	11.20689	11.28735
10355893	Eph receptor A4	Epha4	0.783042	1.65962e-05	0.0761078	3.02228	10.53269	10.37702	10.43019	9.807695	9.645088	9.537991
10410778	G protein-coupled receptor 98	Gpr98	-0.95948	2.23057e-05	0.0761078	2.82094	6.748344	6.826029	7.085503	7.639354	7.871979	8.026983
10412260	follistatin /// thyroid hormone receptor associated protein 3	Fst /// Thrap3	-1.02207	2.48868e-05	0.0761078	2.74476	7.468483	7.381932	7.656474	8.328192	8.702823	8.542092
10490097	cerebellin 4 precursor protein	Cbln4	-0.88438	2.91021e-05	0.0761078	2.63441	10.05958	10.16411	10.30885	11.17908	11.07058	10.93602
10453256	potassium voltage-gated channel, subfamily G, member 3	Kcng3	-0.774688	2.9848e-05	0.0761078	2.6164	8.542173	8.390436	8.441284	9.406651	9.062359	9.228948
10423548	syndecan 2	Sdc2	-0.715651	3.05318e-05	0.0761078	2.60024	9.94143	9.974937	10.13087	10.76721	10.77177	10.65521
10358926	---	---	-0.639086	3.23061e-05	0.0761078	2.55978	4.702641	4.636401	4.620276	5.353887	5.175757	5.346932
10359375	G protein-coupled receptor 52	Gpr52	-0.618649	4.06575e-05	0.0830741	2.39281	8.795467	8.889915	8.845096	9.346237	9.485562	9.554626
10423258	cadherin 12	Cdh12	0.858668	4.11403e-05	0.0830741	2.38414	9.996912	10.18571	10.36339	9.123796	9.428768	9.417443
10478959	melanocortin 3 receptor	Mc3r	-1.26287	5.14203e-05	0.087016	2.21852	6.803664	7.306112	7.556909	8.421234	8.450694	8.583357
10356484	gastrulation brain homeobox 2	Gbx2	0.576192	5.29724e-05	0.087016	2.19619	8.102734	8.055617	7.982441	7.49147	7.397565	7.52318
10378349	transient receptor potential cation channel, subfamily V, member 1	Trpv1	-1.35025	5.31659e-05	0.087016	2.19345	6.056668	6.424533	6.816203	7.458647	7.949212	7.940308
10538519	G substrate	Gsbs	-1.42225	5.69409e-05	0.087016	2.14169	5.901138	6.125586	6.567614	7.241381	7.894716	7.724987
10425066	colony stimulating factor 2 receptor, beta, low-affinity (granulocyte-macrophage)	Csf2rb	-0.702875	5.84826e-05	0.087016	2.12144	6.296796	6.377813	6.58881	6.986537	7.173068	7.21244
10347650	amiloride-sensitive cation channel 4, pituitary	Accn4	0.677335	6.68015e-05	0.0921185	2.01997	9.952698	10.06977	9.856589	9.358746	9.383946	9.10436
10517616	von Willebrand factor A domain containing 5B1	Vwa5b1	-0.854324	6.8429e-05	0.0921185	2.00148	8.088272	7.990271	8.455542	9.047237	8.917631	9.132188
10450930	cysteine-rich secretory protein 1	Crisp1	-1.12567	7.28933e-05	0.0936679	1.95277	5.163899	5.05784	4.995808	5.855451	6.315561	6.423554
10351443	LIM homeobox transcription factor 1 alpha	Lmx1a	-0.916313	8.11188e-05	0.0981444	1.86976	8.899409	9.18048	9.354094	10.14924	10.03819	9.995493
10447288	sine oculis-related homeobox 3 homolog (Drosophila)	Six3	1.13284	8.47572e-05	0.0981444	1.83549	8.783503	9.089813	8.602102	7.877588	7.482438	7.716872
10416071	cholinergic receptor, nicotinic, alpha polypeptide 2 (neuronal)	Chrna2	-1.4355	9.18626e-05	0.0981444	1.7723	6.774731	6.639182	7.497274	8.225775	8.503364	8.488548
10429295	potassium channel, subfamily K, member 9	Kcnk9	-0.845367	9.2877e-05	0.0981444	1.76364	10.75735	10.60445	10.99734	11.54503	11.45685	11.89336
10366707	arginine vasopressin receptor 1A	Avpr1a	-0.974093	9.43486e-05	0.0981444	1.75125	7.379691	7.857731	7.846235	8.378911	8.834995	8.792031
10458731	mutated in colorectal cancers	Mcc	-0.560256	9.7542e-05	0.0981444	1.72494	9.561903	9.408748	9.545362	10.0361	9.98151	10.17917
10511665	N-terminal EF-hand calcium binding protein 1	Necab1	-0.81419	0.000106798	0.0981444	1.65296	10.75227	11.05659	11.21787	11.81936	11.73657	11.91337
10471567	Riken cDNA C130021I20 gene	C130021I20Rik	-0.824328	0.000107074	0.0981444	1.65091	9.384668	9.879657	9.597022	10.30835	10.49788	10.5281
10476935	transmembrane protein 90B	Tmem90b	0.586244	0.000107622	0.0981444	1.64684	9.827232	9.963306	9.755578	9.353584	9.215599	9.218202
10419288	GTP cyclohydrolase 1	Gch1	-0.77544	0.000119886	0.104289	1.56045	7.797713	7.914759	7.599571	8.661005	8.694979	8.282379
10521759	slit homolog 2 (Drosophila)	Slit2	-0.665285	0.000121738	0.104289	1.54813	9.89537	9.631082	9.769583	10.33567	10.40053	10.55569
10415857	family with sequence similarity 167, member A	Fam167a	-0.616735	0.000134611	0.108773	1.46695	8.661946	8.474522	8.659364	9.323229	9.024381	9.298427
10548367	C-type lectin domain family 1, member a	Clec1a	0.547217	0.000134667	0.108773	1.46661	7.487567	7.444156	7.386544	6.779941	6.928866	6.96781
10381122	FK506 binding protein 10 /// 5'-nucleotidase, cytosolic III-like	Fkbp10 /// Nt5c3l	0.707822	0.000142999	0.112294	1.41785	9.483258	9.510465	9.328979	8.959107	8.698186	8.541943
10571170	cholinergic receptor, nicotinic, beta polypeptide 3	Chrnb3	-0.712652	0.000160637	0.118221	1.32277	10.2907	10.26475	9.937574	10.97978	10.7786	10.8726
10344653	opioid receptor, kappa 1	Oprk1	-0.872374	0.000161398	0.118221	1.31889	9.200941	8.950315	8.67125	10.01931	9.649166	9.771152
10355960	secretogranin II	Scg2	-0.725503	0.000166334	0.118221	1.29413	10.60381	10.75106	10.92905	11.23935	11.58499	11.63609
10417176	zinc finger protein of the cerebellum 2	Zic2	1.5462	0.000167446	0.118221	1.28865	10.03026	9.726092	10.20336	8.354506	8.908415	8.058204
10462912	leucine-rich repeat LGI family, member 1	Lgi1	-0.513103	0.000175354	0.118221	1.2506	11.24107	11.41024	11.44131	11.90367	11.85398	11.87428
10496192	tachykinin receptor 3	Tacr3	-1.04722	0.000175638	0.118221	1.24927	9.041339	8.599689	8.704136	10.18775	9.818148	9.480931
10388430	serine (or cysteine) peptidase inhibitor, clade F, member 1	Serpinf1	1.09936	0.00018426	0.120978	1.20963	9.02636	9.311434	9.092463	8.423124	7.93842	7.770648
10385353	adrenergic receptor, alpha 1b	Adra1b	-0.433765	0.000190894	0.120978	1.18029	8.909091	8.927542	8.96353	9.371673	9.305058	9.424728
10344966	lymphocyte antigen 96	Ly96	0.770637	0.000192572	0.120978	1.17302	7.422798	7.949322	7.677804	6.756946	7.066436	6.91463
10425945	fibulin 1	Fbln1	0.631038	0.000205883	0.126528	1.11736	9.543036	9.497437	9.525203	9.082578	8.892777	8.697208
10600069	gamma-aminobutyric acid (GABA) A receptor, subunit theta	Gabrq	-0.709186	0.000210828	0.126811	1.09754	8.67574	8.814298	8.899988	9.698664	9.378141	9.440778
10346843	neuropilin 2	Nrp2	-1.15726	0.000216356	0.127425	1.07588	9.612957	9.598851	10.29481	10.67238	11.06611	11.23992
10407350	fibroblast growth factor 10	Fgf10	-0.73496	0.000229674	0.128517	1.02577	7.278537	7.771623	7.648883	8.22833	8.306539	8.369054
10530089	cholecystokinin A receptor	Cckar	-0.876469	0.000231374	0.128517	1.01957	6.962371	7.037171	7.523662	7.912384	7.919525	8.320702
10483150	fidgetin	Fign	1.04737	0.000231849	0.128517	1.01785	8.576158	9.045896	8.931859	7.347719	8.028435	8.035635
10568668	a disintegrin and metallopeptidase domain 12 (meltrin alpha)	Adam12	0.545221	0.000245569	0.128595	0.969411	7.890382	7.636272	7.701808	7.355567	7.10625	7.130983
10459421	ATPase, class I, type 8B, member 1	Atp8b1	-0.518544	0.000247144	0.128595	0.964012	6.387213	6.308422	6.501019	6.829176	7.002521	6.920588
10412335	ISL1 transcription factor, LIM/homeodomain	Isl1	0.677509	0.000248256	0.128595	0.96022	7.246211	7.193604	7.074124	6.38031	6.740657	6.360446
10423902	zinc finger protein, multitype 2	Zfpm2	0.937405	0.000254805	0.128595	0.938212	9.296203	9.758295	9.600431	8.226428	8.904272	8.712013
10529937	Kv channel interacting protein 4	Kcnip4	-0.559903	0.000263289	0.128595	0.910475	10.94506	11.18825	11.24057	11.53599	11.76365	11.75395
10497417	corticotropin releasing hormone	Crh	0.582143	0.000264202	0.128595	0.907542	5.588027	5.419108	5.307808	5.010673	4.718013	4.839829
10387170	netrin 1	Ntn1	-0.773827	0.0002743	0.128595	0.875702	10.34317	10.61333	10.92976	11.32004	11.37442	11.51328
10511180	matrix-remodelling associated 8	Mxra8	0.73157	0.000274588	0.128595	0.874812	9.222945	9.334712	9.390358	8.766323	8.639561	8.347422
10571467	platelet-derived growth factor receptor-like /// predicted gene 9868	Pdgfrl /// Gm9868	0.809907	0.000280388	0.128595	0.857037	7.545239	7.486252	7.162456	6.895117	6.475242	6.393867
10430006	solute carrier family 39 (zinc transporter), member 4	Slc39a4	-0.751671	0.000282772	0.128595	0.849829	7.968736	7.84508	7.53303	8.76852	8.396495	8.436845
10368317	ectonucleotide pyrophosphatase/phosphodiesterase 3	Enpp3	0.484302	0.000289691	0.128595	0.829234	7.649774	7.703192	7.480799	7.118004	7.22872	7.034135
10536845	filamin C, gamma	Flnc	0.596629	0.000290797	0.128595	0.825985	7.637963	7.624349	7.73	7.267626	6.972135	6.962665
10481835	LIM homeobox transcription factor 1 beta	Lmx1b	-0.600448	0.000291123	0.128595	0.825029	8.984468	9.081434	9.123311	9.671906	9.47388	9.844772
10572130	lipoprotein lipase	Lpl	-0.735121	0.000297563	0.129417	0.806359	7.269104	7.162763	7.684906	8.027237	8.035019	8.259879
10560908	predicted gene 4881	Gm4881	1.06314	0.000304115	0.130263	0.787746	8.114602	8.712508	8.96636	7.340518	7.645935	7.617592
10532032	BarH-like 2 (Drosophila)	Barhl2	0.87722	0.000317392	0.130874	0.751162	8.762452	8.600431	8.710751	8.198977	7.688887	7.55411
10540085	fibulin 2	Fbln2	0.782494	0.000330233	0.130874	0.717127	9.225336	8.870953	8.966422	8.57721	8.093243	8.044777
10595768	plastin 1 (I-isoform)	Pls1	0.394602	0.000330354	0.130874	0.716812	6.997707	7.11023	7.061297	6.664865	6.674748	6.645815
10468452	VPS10 domain receptor protein SORCS 1	Sorcs1	-0.544502	0.000330433	0.130874	0.716606	9.448046	9.597054	9.687141	9.934227	10.21976	10.21176
10531177	a disintegrin-like and metallopeptidase (reprolysin type) with thrombospondin type 1 motif, 3	Adamts3	0.555194	0.00033391	0.130874	0.70761	9.260088	9.18328	9.193641	8.487944	8.79534	8.688143
10399032	---	---	-0.469071	0.000336481	0.130874	0.701014	5.2361	5.12252	5.373087	5.748477	5.644837	5.745606
10386211	family with sequence similarity 183, member B	Fam183b	-0.488811	0.000337947	0.130874	0.697274	8.530508	8.76938	8.652426	9.008692	9.227971	9.182084
10471563	Riken cDNA C130021I20 gene	C130021I20Rik	-0.803684	0.000348113	0.132769	0.671754	8.280792	8.789977	8.780722	9.170862	9.475609	9.616071
10541968	anoctamin 2	Ano2	-0.675124	0.000352236	0.132769	0.661606	6.969083	6.606139	6.66319	7.671846	7.338885	7.253053
10418300	calcium channel, voltage-dependent, alpha2/delta subunit 3	Cacna2d3	-0.475523	0.000369123	0.134371	0.62117	10.40699	10.61313	10.64812	11.03145	11.00811	11.05525
10492402	potassium voltage-gated channel, shaker-related subfamily, beta member 1	Kcnab1	-0.5507	0.000370435	0.134371	0.618101	8.375867	8.359117	8.673285	8.980407	9.048806	9.031157
10585778	sema domain, immunoglobulin domain (Ig), and GPI membrane anchor, (semaphorin) 7A	Sema7a	0.579055	0.000370745	0.134371	0.617378	10.12598	9.722881	9.881259	9.412493	9.298583	9.281878
10434441	endothelin converting enzyme 2	Ece2	0.434733	0.000382225	0.135395	0.590982	6.901865	6.807762	6.702866	6.453252	6.329212	6.32583
10494595	Notch gene homolog 2 (Drosophila)	Notch2	0.877153	0.000383149	0.135395	0.588889	9.000262	8.670838	8.933054	8.382706	7.805486	7.784504
10405964	RIKEN cDNA 1700001L19 gene	1700001L19Rik	-0.499021	0.000389058	0.135786	0.575624	8.439071	8.716905	8.567157	9.075995	9.040168	9.104034
10513692	whirlin	Whrn	-0.423286	0.000402113	0.138631	0.546979	8.287298	8.120196	8.262298	8.709832	8.555861	8.673957
10531631	---	---	-0.373985	0.000412517	0.139874	0.524772	5.300273	5.363086	5.265343	5.667346	5.706916	5.676395
10529979	peroxisome proliferative activated receptor, gamma, coactivator 1 alpha	Ppargc1a	0.541893	0.000424528	0.139874	0.499785	11.12231	10.87301	10.80739	10.40139	10.3249	10.45074
10461979	aldehyde dehydrogenase family 1, subfamily A1	Aldh1a1	-0.507593	0.000429698	0.139874	0.489236	12.51158	12.5441	12.45144	12.83877	13.08589	13.10524
10512669	paired box gene 5	Pax5	0.801498	0.000429877	0.139874	0.488872	9.865355	10.45213	10.1859	9.107283	9.459079	9.532529
10560270	neuronal PAS domain protein 1	Npas1	0.784309	0.000430458	0.139874	0.487694	8.932632	9.332089	9.095526	8.538205	8.203667	8.265447
10544936	neurogenic differentiation 6	Neurod6	-1.38051	0.000438712	0.140936	0.471125	7.066649	6.429492	7.189415	7.86229	8.529523	8.435261
10385504	predicted gene 5431	Gm5431	0.457303	0.000449723	0.14285	0.449474	5.559741	5.628792	5.612133	5.215259	5.209093	5.004404
10543369	Ca2+-dependent activator protein for secretion 2	Cadps2	-0.585718	0.000463361	0.143033	0.423345	9.158661	8.948774	9.024482	9.874454	9.543381	9.471235
10503416	calbindin 1	Calb1	-1.21108	0.000466251	0.143033	0.4179	9.320748	10.04247	10.31304	11.09375	11.15554	11.06021
10472930	trans-acting transcription factor 9	Sp9	0.601357	0.000470979	0.143033	0.409065	8.803857	8.877612	8.626534	8.218251	8.008217	8.277464
10482772	nuclear receptor subfamily 4, group A, member 2	Nr4a2	-0.778133	0.000484578	0.143033	0.384106	10.78188	11.29525	11.29836	11.75989	11.83397	12.11603
10449608	MAM domain containing glycosylphosphatidylinositol anchor 1	Mdga1	0.592472	0.000497316	0.143033	0.361325	10.22281	10.21489	10.22945	9.879468	9.514105	9.496161
10430302	colony stimulating factor 2 receptor, beta 2, low-affinity (granulocyte-macrophage)	Csf2rb2	-0.900741	0.000498	0.143033	0.360118	7.501185	7.044821	7.553404	8.099511	8.068626	8.633496
10516789	protein tyrosine phosphatase, receptor type, U	Ptpru	-0.465734	0.000503661	0.143033	0.350184	9.242456	9.37912	9.278702	9.736788	9.674228	9.886465
10474312	paired box gene 6	Pax6	0.899849	0.00050642	0.143033	0.345381	9.024401	8.709869	8.999068	8.241763	8.139926	7.652101
10445022	histocompatibility 2, M region locus 10.5	H2-M10.5	-0.371118	0.000510535	0.143033	0.338262	4.666933	4.67849	4.75131	5.07028	5.014248	5.125559
10439303	calcium-sensing receptor	Casr	-0.937083	0.000512543	0.143033	0.334808	8.181273	7.407563	7.617428	8.719605	8.532086	8.765823
10368159	solute carrier family 35, member D3	Slc35d3	-0.422552	0.000519702	0.143033	0.322598	7.770375	7.749138	7.594895	8.15841	8.073776	8.149878
10349345	engrailed 1	En1	-0.786587	0.000521075	0.143033	0.320275	10.04648	10.35965	10.49041	10.79045	11.04923	11.41662
10591522	adaptor protein complex AP-1, mu 2 subunit	Ap1m2	0.452953	0.000523705	0.143033	0.315841	7.293454	7.23239	7.357591	6.88361	6.913028	6.727939
10577980	cholinergic receptor, nicotinic, alpha polypeptide 6	Chrna6	-1.06059	0.000528203	0.143033	0.308306	11.15472	10.4226	10.53996	11.61588	11.78133	11.90184
10508723	small nucleolar RNA, H/ACA box 61	Snora61	0.439583	0.000532507	0.143033	0.301153	9.003116	9.046989	8.846005	8.464989	8.633941	8.478432
10476633	proprotein convertase subtilisin/kexin type 2	Pcsk2	-0.65188	0.000533168	0.143033	0.300059	10.65447	10.76259	11.08368	11.56851	11.45175	11.43612
10471721	prostaglandin-endoperoxide synthase 1	Ptgs1	0.452974	0.000536312	0.143033	0.294875	8.129266	7.91254	7.912328	7.652721	7.500926	7.441564
10373340	RNA binding motif, single stranded interacting protein 2	Rbms2	0.513988	0.000565051	0.14929	0.248777	9.396533	9.27402	9.37867	9.042063	8.739599	8.725597
10395869	RIKEN cDNA 4921506M07 gene	4921506M07Rik	-0.977008	0.000578648	0.150224	0.227738	6.912373	7.463178	7.70389	7.966603	8.442007	8.601856
10352576	estrogen-related receptor gamma	Esrrg	1.1513	0.000579215	0.150224	0.226872	10.80299	10.12702	10.25657	9.132101	9.588388	9.012199
10458028	glycophorin C	Gypc	0.561495	0.000590602	0.151785	0.209627	7.617464	7.603492	7.44011	7.144835	7.093343	6.738403
10425321	apolipoprotein B mRNA editing enzyme, catalytic polypeptide 3	Apobec3	0.377712	0.000599375	0.152652	0.196556	7.38921	7.227077	7.30701	6.94007	6.892422	6.957669
10486061	RAS guanyl releasing protein 1	Rasgrp1	-0.577661	0.000615611	0.154989	0.172838	7.936343	8.354136	8.183896	8.763451	8.71757	8.726338
10418410	protein kinase C, delta	Prkcd	0.401522	0.000626004	0.154989	0.157967	8.816345	8.762666	8.67943	8.428033	8.260602	8.365241
10372235	protein tyrosine phosphatase, receptor type, Q	Ptprq	-0.70314	0.000627837	0.154989	0.155368	6.273057	6.574931	6.603639	6.846461	7.313599	7.400988
10493114	nestin	Nes	0.665358	0.000631179	0.154989	0.150649	8.777713	8.650547	8.531981	8.094337	8.193869	7.675962
10585484	cholinergic receptor, nicotinic, alpha polypeptide 5	Chrna5	-1.45298	0.000644097	0.154989	0.132629	8.565133	8.584791	9.524886	10.06043	10.71768	10.25564
10485716	---	---	0.43373	0.000646	0.154989	0.130003	4.247084	4.233112	4.034215	3.840457	3.700291	3.672472
10571601	PDZ and LIM domain 3	Pdlim3	0.617732	0.000646931	0.154989	0.128722	7.904152	8.153564	8.306649	7.324965	7.69305	7.493154
10425161	lectin, galactose binding, soluble 1	Lgals1	1.11808	0.000659678	0.156715	0.111347	9.556068	9.44962	9.621726	8.984736	8.240721	8.047715
10530870	Eph receptor A5	Epha5	-0.415657	0.000676433	0.156937	0.0889879	10.65814	10.57192	10.6313	10.94226	11.13633	11.02974
10419015	cadherin-related family member 1	Cdhr1	-0.506008	0.000676903	0.156937	0.0883685	8.119294	8.295259	8.488214	8.68399	8.807535	8.929266
10591114	FAT tumor suppressor homolog 3 (Drosophila)	Fat3	0.408475	0.000677267	0.156937	0.0878895	9.515724	9.339439	9.492702	8.987075	9.064326	9.07104
10398319	delta-like 1 homolog (Drosophila)	Dlk1	-0.569287	0.00070053	0.159152	0.057742	10.96943	11.35465	11.08433	11.71656	11.64112	11.75859
10447502	adenylate cyclase activating polypeptide 1	Adcyap1	-0.675542	0.000703237	0.159152	0.0542964	9.773211	9.579097	9.859305	10.65915	10.38312	10.19597
10597714	sodium channel, voltage-gated, type XI, alpha	Scn11a	-0.359854	0.000706987	0.159152	0.0495428	5.720616	5.678806	5.603016	6.096065	6.016686	5.969249
10488374	forkhead box A2	Foxa2	-1.01519	0.00071248	0.159152	0.0426241	7.179331	7.714788	8.102097	8.334793	8.7616	8.945381
10457929	Ras-like without CAAX 2	Rit2	-0.36522	0.000714974	0.159152	0.0394998	12.2533	12.28879	12.29184	12.56028	12.64462	12.72469
10604751	fibroblast growth factor 13	Fgf13	-0.41494	0.000733958	0.162101	0.0160523	11.47672	11.65781	11.71978	11.94296	12.07923	12.07694
10606870	killer cell immunoglobulin-like receptor, three domains, long cytoplasmic tail, 2	Kir3dl2	-0.640601	0.000740532	0.162286	0.00806731	5.947622	5.818827	5.721289	6.352173	6.746538	6.310829
10490378	histamine receptor H3	Hrh3	-0.478422	0.000761969	0.165699	-0.0175097	7.891494	8.110747	8.208432	8.574052	8.506662	8.565226
10451838	solute carrier family 5 (choline transporter), member 7	Slc5a7	1.01033	0.000791206	0.169719	-0.0513052	8.109599	8.271457	8.199511	7.613157	7.211365	6.72505
10363669	DnaJ (Hsp40) homolog, subfamily C, member 12	Dnajc12	-0.486152	0.000792462	0.169719	-0.0527306	8.841265	8.947028	9.110087	9.264537	9.522666	9.569632
10445232	RIKEN cDNA 3110082D06 gene	3110082D06Rik	0.35253	0.000807367	0.171611	-0.0694779	8.784882	8.699621	8.676861	8.441722	8.354909	8.307142
10458247	leucine rich repeat transmembrane neuronal 2	Lrrtm2	-0.433563	0.00084101	0.177062	-0.106219	11.21096	11.35824	11.40212	11.8427	11.68544	11.74387
10395317	Fer3-like (Drosophila)	Ferd3l	-0.346848	0.000852132	0.177062	-0.118057	6.556749	6.513049	6.604405	6.961576	6.882579	6.870591
10581654	calbindin 2	Calb2	-0.665583	0.000854776	0.177062	-0.120848	11.53787	11.53075	11.84034	12.53936	12.11087	12.25548
10376241	zinc finger protein of the cerebellum 5	Zic5	1.27758	0.000858067	0.177062	-0.124312	8.069499	7.443577	8.376258	6.699876	6.931508	6.425215
10518167	trafficking protein particle complex 2	Trappc2	-0.348823	0.000874751	0.179197	-0.141681	11.54425	11.61022	11.65287	11.88184	12.00923	11.96274
10530499	predicted gene 5868 /// solute carrier family 10 (sodium/bile acid cotransporter family), member 4	Gm5868 /// Slc10a4	-0.59146	0.000886358	0.179271	-0.153578	11.63505	11.70129	11.27961	12.09678	12.10629	12.18726
10586865	aldehyde dehydrogenase family 1, subfamily A2	Aldh1a2	1.20168	0.00089554	0.179271	-0.162884	7.372254	8.077335	8.099094	6.809285	6.880778	6.253591
10585703	ribonuclease P 25 subunit (human)	Rpp25	0.618251	0.00089683	0.179271	-0.164185	9.883885	10.07934	9.784342	9.097799	9.29595	9.499064
10403110	predicted gene 10421	Gm10421	-0.466755	0.000900476	0.179271	-0.167849	7.719608	7.559929	7.915861	8.212137	8.166135	8.21739
10498952	guanylate cyclase 1, soluble, alpha 3	Gucy1a3	0.449195	0.000961818	0.188468	-0.227469	9.803411	9.684854	9.563181	9.362974	9.283589	9.057298
10436372	discoidin, CUB and LCCL domain containing 2	Dcbld2	0.353949	0.000962002	0.188468	-0.227642	9.781349	9.847623	9.690857	9.373363	9.476136	9.408484
10347277	insulin-like growth factor binding protein 2	Igfbp2	0.785385	0.000972696	0.188468	-0.237659	10.74158	10.34274	10.3962	10.12739	9.582061	9.414915
10569370	tyrosine hydroxylase	Th	-0.72447	0.00097708	0.188468	-0.241736	12.41263	12.11763	11.75481	13.03443	12.69813	12.72592
10467538	tolloid-like 2	Tll2	-0.450096	0.000980876	0.188468	-0.245251	6.942397	6.98818	7.210551	7.35843	7.49027	7.642715
10395875	---	---	-1.04716	0.000995024	0.188468	-0.258239	6.88374	7.44644	7.674501	7.83784	8.607998	8.700314
10582562	---	---	0.672093	0.000999114	0.188468	-0.26196	12.06923	11.48444	11.85142	11.28583	11.09615	11.00683
10595695	zinc finger protein of the cerebellum 1	Zic1	1.90097	0.00100483	0.188468	-0.267141	11.10221	9.506748	10.02617	8.290366	8.718666	7.923196
10513739	tenascin C	Tnc	0.68856	0.00102004	0.188468	-0.280773	11.142	11.53631	11.39886	10.34457	10.98514	10.68178
10390746	topoisomerase (DNA) II alpha	Top2a	0.332531	0.00102675	0.188468	-0.286734	4.075867	4.057307	4.092253	3.673853	3.788493	3.765489
10495147	DENN/MADD domain containing 2D /// RIKEN cDNA 2010016I18 gene	Dennd2d /// 2010016I18Rik	0.526646	0.00103177	0.188468	-0.291165	6.853837	6.703726	6.439059	6.11316	6.149305	6.154219
10455863	cortexin 3	Ctxn3	0.559188	0.00103259	0.188468	-0.291886	7.664863	7.663292	7.274408	6.895847	7.060856	6.968296
10445027	histocompatibility 2, M region locus 10.6	H2-M10.6	-0.353946	0.00103334	0.188468	-0.292544	4.384165	4.423833	4.383439	4.677128	4.858031	4.718115
10416175	neurofilament, light polypeptide	Nefl	0.58671	0.00104684	0.18964	-0.304341	12.97319	12.56846	12.61972	12.34065	12.13207	11.92852
10529977	peroxisome proliferative activated receptor, gamma, coactivator 1 alpha	Ppargc1a	0.539802	0.00105319	0.18964	-0.309834	9.985844	9.873822	9.670007	9.176047	9.329409	9.404812
10604292	odd Oz/ten-m homolog 1 (Drosophila)	Odz1	-0.58607	0.00106122	0.189878	-0.316745	10.55875	10.83139	11.08057	11.29057	11.35253	11.58582
10402554	B-cell leukemia/lymphoma 11B	Bcl11b	0.54492	0.00108288	0.191924	-0.335128	8.891478	9.170118	9.068212	8.617616	8.574791	8.302641
10475578	cortexin 2	Ctxn2	-0.429187	0.00109131	0.191924	-0.342189	8.595038	8.612097	8.742402	9.205272	8.941834	9.089992
10597817	cholecystokinin	Cck	-1.19053	0.00109302	0.191924	-0.343618	9.063725	8.031214	8.513296	9.540151	9.624451	10.01522
10445688	cyclin D3	Ccnd3	0.428215	0.00112101	0.195624	-0.366657	9.895142	9.623976	9.613317	9.382273	9.269203	9.196314
10531195	a disintegrin-like and metallopeptidase (reprolysin type) with thrombospondin type 1 motif, 3	Adamts3	0.555254	0.00112832	0.195691	-0.372582	7.819185	7.777595	7.824722	7.264338	7.476685	7.014716
10411527	CART prepropeptide	Cartpt	-0.923823	0.0011385	0.195823	-0.380775	7.098001	7.16643	7.443163	8.434205	7.662728	8.382131
10368409	laminin, alpha 2	Lama2	0.802587	0.00114293	0.195823	-0.384317	8.175426	8.101673	8.340308	7.786168	7.307621	7.115857
10600857	hephaestin	Heph	0.42199	0.00116348	0.197096	-0.400577	7.598473	7.400959	7.300093	7.13712	6.960252	6.936182
10382106	predicted gene 885	Gm885	0.481046	0.00116431	0.197096	-0.401227	6.552733	6.78284	6.80699	6.342354	6.166323	6.190747
10604175	family with sequence similarity 70, member A	Fam70a	-0.434177	0.00118352	0.19721	-0.416167	11.62635	11.72228	11.4161	12.08875	11.98701	11.9915
10407034	5-hydroxytryptamine (serotonin) receptor 1A	Htr1a	-0.580064	0.0011856	0.19721	-0.417776	7.398064	7.54794	7.857177	7.95187	8.222013	8.369489
10600169	biglycan	Bgn	0.803212	0.00119027	0.19721	-0.421368	10.95735	11.06304	11.05774	10.62013	10.14621	9.902153
10363118	discoidin, CUB and LCCL domain containing 1	Dcbld1	0.435934	0.00119288	0.19721	-0.423372	9.497623	9.647712	9.404012	8.937047	9.190644	9.113854
10514556	predicted gene 10192	Gm10192	-0.424476	0.00121004	0.198883	-0.436425	6.096127	6.221849	6.007397	6.512289	6.460773	6.62574
10395719	neuronal PAS domain protein 3	Npas3	0.327283	0.00122306	0.19986	-0.446208	10.51476	10.48547	10.5832	10.14621	10.24062	10.21475
10354506	major facilitator superfamily domain containing 6	Mfsd6	-0.300983	0.00126579	0.205654	-0.477639	10.4789	10.53107	10.49721	10.80115	10.80126	10.80772
10355278	v-erb-a erythroblastic leukemia viral oncogene homolog 4 (avian)	Erbb4	-0.50821	0.00127371	0.205758	-0.483351	11.02818	10.90185	11.34447	11.5277	11.56859	11.70284
10397559	predicted gene 8655	Gm8655	-0.396808	0.00128548	0.20648	-0.491781	5.939913	5.991333	6.129904	6.277106	6.504398	6.47007
10455866	RIKEN cDNA 1700011I03 gene	1700011I03Rik	0.412222	0.00131003	0.209235	-0.509125	6.048209	6.037253	5.780839	5.630091	5.511897	5.487647
10511812	POU domain, class 3, transcription factor 2	Pou3f2	0.469131	0.0013268	0.210723	-0.520791	9.471352	9.691639	9.658404	9.265654	9.032767	9.115582
10483353	sodium channel, voltage-gated, type VII, alpha	Scn7a	-0.791946	0.00134986	0.211593	-0.536605	5.738604	6.070552	6.428351	6.998607	6.803667	6.81107
10390170	neurexophilin 3	Nxph3	-0.55089	0.00136249	0.211593	-0.545153	8.293878	8.003671	8.037969	8.945069	8.449316	8.593804
10580829	cyclic nucleotide gated channel beta 1	Cngb1	-0.331492	0.0013657	0.211593	-0.547313	6.799491	6.74714	6.734886	7.173913	7.004355	7.097725
10435641	follistatin-like 1	Fstl1	0.80001	0.00136976	0.211593	-0.550042	9.741736	10.0077	10.2193	9.441195	9.174417	8.953094
10375545	olfactory receptor 1392	Olfr1392	-0.345933	0.00137564	0.211593	-0.553976	5.830359	5.905848	6.010728	6.224321	6.312244	6.248168
10485836	cholinergic receptor, muscarinic 5	Chrm5	-0.62309	0.00137719	0.211593	-0.555011	9.105064	8.710527	8.602234	9.671791	9.220858	9.394446
10591094	FAT tumor suppressor homolog 3 (Drosophila)	Fat3	0.308406	0.00138711	0.211965	-0.561603	9.17757	9.152468	9.24824	8.904712	8.843919	8.904428
10573461	deoxyribonuclease II alpha /// microtubule associated serine/threonine kinase 1	Dnase2a /// Mast1	0.384469	0.00141274	0.213819	-0.578436	7.995624	7.922909	7.830649	7.673938	7.527028	7.394809
10582069	short chain dehydrogenase/reductase family 42E, member 1	Sdr42e1	-0.332985	0.00141437	0.213819	-0.579495	7.562582	7.539524	7.421197	7.875436	7.795754	7.851068
10591129	FAT tumor suppressor homolog 3 (Drosophila)	Fat3	0.385436	0.0014393	0.215545	-0.595572	10.297	10.30016	10.31705	9.759138	9.991814	10.00695
10546476	membrane associated guanylate kinase, WW and PDZ domain containing 1	Magi1	-0.356097	0.00144907	0.215545	-0.601794	10.29559	10.45302	10.50204	10.781	10.74149	10.79645
10384051	glucokinase	Gck	-0.472708	0.0014537	0.215545	-0.604732	7.180193	7.373294	7.396281	7.558581	7.958661	7.850649
10459335	family with sequence similarity 38, member B	Fam38b	0.553048	0.00146188	0.215545	-0.609896	8.043499	7.80547	7.504993	7.357715	7.237324	7.099778
10378549	reticulon 4 receptor-like 1	Rtn4rl1	0.685789	0.00146391	0.215545	-0.611173	9.287513	9.194774	9.016712	8.806852	8.538893	8.095886
10421180	RIKEN cDNA D930020E02 gene	D930020E02Rik	-0.349286	0.00149519	0.218038	-0.630645	6.32414	6.12912	6.314836	6.646639	6.526306	6.64301
10435266	HEG homolog 1 (zebrafish)	Heg1	0.309199	0.00149626	0.218038	-0.631309	8.260993	8.181421	8.191311	7.907628	7.941679	7.856822
10550400	PNMA-like 2	Pnmal2	-0.402987	0.00150684	0.218454	-0.637802	11.21251	11.47984	11.43821	11.79535	11.74305	11.80112
10511631	solute carrier family 26, member 7	Slc26a7	-0.459266	0.00158601	0.228758	-0.685038	6.836919	7.159298	6.850554	7.254083	7.541823	7.428662
10368930	RIKEN cDNA 1700021F05 gene	1700021F05Rik	0.33534	0.00160696	0.230603	-0.697157	10.20524	10.03503	10.17195	9.827883	9.813746	9.764571
10407533	---	---	-0.36048	0.00162843	0.232504	-0.70942	6.333383	6.391546	6.288067	6.578831	6.823025	6.692579
10554127	tetraspanin 7 pseudogene	Gm5334	-0.328721	0.00166687	0.236726	-0.730991	5.025526	5.010877	5.005855	5.305737	5.277144	5.44554
10559373	fibroblast growth factor 15	Fgf15	0.439283	0.00168213	0.236726	-0.739421	7.688624	7.553713	7.406518	7.036068	7.096554	7.198383
10554693	StAR-related lipid transfer (START) domain containing 5	Stard5	0.515025	0.00168312	0.236726	-0.739966	9.801105	9.493542	9.334918	9.219711	8.946198	8.91858
10492516	IQ motif containing J /// schwannomin interacting protein 1	Iqcj /// Schip1	-0.543466	0.00170675	0.23886	-0.752864	8.802507	9.185989	9.125136	9.629233	9.69689	9.417906
10497276	fatty acid binding protein 12	Fabp12	-0.290323	0.00171523	0.238864	-0.757451	5.267471	5.30034	5.246779	5.561841	5.602145	5.521574
10591112	FAT tumor suppressor homolog 3 (Drosophila)	Fat3	0.384964	0.00173543	0.239828	-0.768293	8.907583	8.832581	9.045433	8.413546	8.577416	8.639742
10592493	RIKEN cDNA 4931429I11 gene	4931429I11Rik	-0.445684	0.00174784	0.239828	-0.774894	7.535401	7.427723	7.663032	7.803373	8.020279	8.139557
10422272	SRY-box containing gene 21	Sox21	0.576231	0.00175464	0.239828	-0.778489	9.68881	9.730261	9.358071	9.249888	9.077352	8.721208
10500329	histone cluster 2, H3c1 /// histone cluster 2, H2aa1 /// histone cluster 2, H2aa2 /// histone cluster 2, H2ac	Hist2h3c1 /// Hist2h2aa1 /// Hist2h2aa2 /// Hist2h2ac	0.324337	0.00176093	0.239828	-0.781806	11.94804	11.84686	11.81283	11.51357	11.52922	11.59193
10543031	solute carrier family 25 (mitochondrial carrier, adenine nucleotide translocator), member 13	Slc25a13	0.359979	0.00177207	0.239828	-0.787649	7.949268	7.815261	7.710777	7.534176	7.504356	7.356837
10535559	BAI1-associated protein 2-like 1	Baiap2l1	-0.391661	0.00177809	0.239828	-0.790791	6.493427	6.269555	6.389926	6.943067	6.683762	6.701062
10471776	olfactory receptor 365	Olfr365	-0.345958	0.00181416	0.239828	-0.809412	4.034105	3.965001	4.118837	4.291242	4.363975	4.5006
10532921	predicted gene 10401 /// signal peptide peptidase 3	Gm10401 /// Sppl3	0.405386	0.00181836	0.239828	-0.811559	6.798418	6.886522	7.082991	6.371367	6.524024	6.656382
10506433	disabled homolog 1 (Drosophila)	Dab1	0.475	0.0018234	0.239828	-0.814127	11.13717	11.59619	11.36249	10.79677	11.00139	10.87269
10531175	a disintegrin-like and metallopeptidase (reprolysin type) with thrombospondin type 1 motif, 3	Adamts3	0.468946	0.00183075	0.239828	-0.817856	6.926966	6.81851	6.927971	6.208989	6.56726	6.490361
10551282	cytochrome P450, family 2, subfamily a, polypeptide 5	Cyp2a5	-0.436852	0.0018405	0.239828	-0.822784	6.842947	7.192585	7.120595	7.505472	7.48871	7.472501
10557106	heparan sulfate (glucosamine) 3-O-sulfotransferase 2	Hs3st2	0.580659	0.00184527	0.239828	-0.825189	9.467652	9.743476	9.582514	9.261141	8.974516	8.816008
10474399	brain derived neurotrophic factor	Bdnf	-0.335273	0.00184824	0.239828	-0.826682	7.532161	7.516462	7.549198	7.979402	7.846532	7.777706
10517521	Eph receptor A8	Epha8	0.319747	0.00185111	0.239828	-0.828122	8.376454	8.469672	8.562591	8.135791	8.152642	8.161043
10404874	myosin regulatory light chain interacting protein	Mylip	0.431168	0.00185786	0.239828	-0.831497	9.633162	9.508541	9.391966	9.277694	8.938831	9.023641
10418835	solute carrier family 18 (vesicular monoamine), member 3	Slc18a3	0.82688	0.00185812	0.239828	-0.83163	7.493676	8.028656	8.308776	7.190075	6.983267	7.177125
10597518	transforming growth factor, beta receptor II /// mindbomb homolog 1 (Drosophila)	Tgfbr2 /// Mib1	0.454958	0.00186636	0.239828	-0.835736	8.923018	8.990135	8.970075	8.71862	8.449233	8.3505
10483046	dipeptidylpeptidase 4	Dpp4	0.317067	0.00189063	0.240235	-0.847733	6.601578	6.636519	6.546093	6.368582	6.247235	6.217172
10409616	sparc/osteonectin, cwcv and kazal-like domains proteoglycan 1	Spock1	0.294933	0.00190478	0.240235	-0.854655	11.26378	11.30846	11.30514	11.01492	10.94117	11.03649
10530029	leucine-rich repeat LGI family, member 2	Lgi2	0.562893	0.00190859	0.240235	-0.856511	10.81389	10.84653	10.32668	10.20425	10.10702	9.987152
10552874	TEA domain family member 2	Tead2	0.475192	0.00191039	0.240235	-0.857389	8.7279	8.641917	8.915694	8.40101	8.318529	8.140396
10396466	RIKEN cDNA 1700086L19 gene	1700086L19Rik	-0.592882	0.00191202	0.240235	-0.858182	8.666879	8.282909	8.602755	9.341305	9.104432	8.885451
10568805	inositol polyphosphate-5-phosphatase A /// NK6 homeobox 2	Inpp5a /// Nkx6-2	-0.462057	0.00193438	0.241969	-0.868984	8.08751	8.218652	8.201277	8.832638	8.520965	8.540006
10472235	death associated protein-like 1	Dapl1	0.554836	0.00194332	0.242016	-0.873268	7.042455	6.701112	6.878446	6.162341	6.48599	6.309175
10483828	phosphodiesterase 11A	Pde11a	-0.354787	0.00199619	0.24657	-0.898233	7.59323	7.695989	7.633113	8.031424	7.878495	8.076775
10471503	TATA box binding protein (Tbp)-associated factor, RNA polymerase I, D	Taf1d	0.33566	0.0020077	0.24657	-0.903579	8.493889	8.574989	8.630994	8.102597	8.268343	8.321953
10413482	wingless-related MMTV integration site 5A	Wnt5a	-0.604659	0.00200776	0.24657	-0.903609	9.36622	9.113777	9.37438	9.611934	9.90871	10.14771
10514088	Fras1 related extracellular matrix protein 1	Frem1	-0.406076	0.00202036	0.24657	-0.909431	7.11693	7.378247	7.444567	7.697685	7.678895	7.781391
10373756	phospholipase A2, group III	Pla2g3	0.70722	0.0020402	0.24657	-0.918528	8.910567	9.536609	9.513404	8.391038	8.5696	8.878282
10603166	trafficking protein particle complex 2	Trappc2	-0.288523	0.00204042	0.24657	-0.918624	11.6375	11.74747	11.6953	11.9494	12.0188	11.97764
10518947	adherens junction associated protein 1	Ajap1	-0.427587	0.00204094	0.24657	-0.918865	11.37974	11.72811	11.62057	11.90517	11.98757	12.11844
10359929	discoidin domain receptor family, member 2	Ddr2	0.750313	0.00205921	0.247248	-0.927159	8.229813	8.402898	8.675337	7.854921	7.823167	7.37902
10345656	neuromedin S	Nms	-0.420924	0.00206404	0.247248	-0.929343	6.672375	6.758447	6.448433	7.17048	6.985681	6.985865
10358513	hemicentin 1	Hmcn1	0.426498	0.00208219	0.248369	-0.937497	5.877823	5.63695	5.535104	5.23931	5.22821	5.302862
10465494	RIKEN cDNA 1700019N12 gene	1700019N12Rik	0.370552	0.00209841	0.249252	-0.944723	7.191167	7.048756	7.018833	6.803151	6.785826	6.558123
10557231	predicted gene 6905	Gm6905	-0.409806	0.00211654	0.250354	-0.952741	5.83424	5.762531	5.727044	6.043265	6.356672	6.153297
10467962	polycystic kidney disease 2-like 1	Pkd2l1	-0.449931	0.00213404	0.250672	-0.960419	5.681507	5.407624	5.473053	6.173265	5.761497	5.977216
10558961	tetraspanin 4	Tspan4	0.391815	0.00213697	0.250672	-0.961695	10.41192	10.25133	10.09155	9.974684	9.873198	9.731474
10599581	RIKEN cDNA 2610018G03 gene	2610018G03Rik	-0.337901	0.00215001	0.251037	-0.967366	5.7004	5.649051	5.763944	6.056408	6.118451	5.95224
10371740	anoctamin 4	Ano4	0.367634	0.00216414	0.251037	-0.973476	8.917226	8.696626	8.808194	8.361632	8.458584	8.498929
10347310	paroxysmal nonkinesiogenic dyskinesia	Pnkd	0.341877	0.00216671	0.251037	-0.974583	10.59124	10.48073	10.35307	10.2237	10.08782	10.08789
10558919	small nucleolar RNA, H/ACA box 52	Snora52	0.878776	0.00219454	0.252311	-0.986487	11.02688	10.83113	11.23006	10.38081	10.36632	9.704613
10515832	olfactory receptor 1329	Olfr1329	-0.280695	0.00220504	0.252311	-0.990942	6.074528	6.097337	6.033972	6.375576	6.318631	6.353716
10579776	Rho GTPase activating protein 10	Arhgap10	0.379867	0.0022075	0.252311	-0.99198	7.77579	7.545543	7.730686	7.355162	7.350908	7.206347
10458597	glutaredoxin, cysteine rich 2	Grxcr2	-0.448793	0.00221341	0.252311	-0.994477	6.239319	6.412374	6.306223	6.931368	6.607749	6.765179
10585381	solute carrier family 35, member F2	Slc35f2	0.460326	0.00222469	0.252578	-0.999219	9.501984	9.840469	9.571153	9.006443	9.400043	9.126143
10518833	calmodulin binding transcription activator 1	Camta1	0.448122	0.00225396	0.25482	-1.01143	10.68041	10.37413	10.24755	10.06322	9.947494	9.947011
10502622	chloride channel calcium activated 3	Clca3	-0.286379	0.00226246	0.25482	-1.01494	5.881035	5.99105	5.912116	6.169603	6.240914	6.232821
10512598	sperm associated antigen 8	Spag8	-0.354338	0.00227685	0.255183	-1.02086	6.595098	6.632167	6.490983	6.923544	6.836899	7.020819
10468945	acyl-Coenzyme A binding domain containing 7	Acbd7	-0.480319	0.00230192	0.255183	-1.03109	6.095098	5.84865	6.101431	6.513001	6.632756	6.340378
10605986	solute carrier family 7 (cationic amino acid transporter, y+ system), member 3	Slc7a3	-0.529945	0.00231227	0.255183	-1.03528	9.81054	9.948591	9.708153	10.62386	10.21118	10.22208
10606893	RAB9B, member RAS oncogene family	Rab9b	-0.40219	0.00231453	0.255183	-1.03619	10.42714	10.72463	10.57908	10.81767	11.03136	11.08839
10458906	peptidylprolyl isomerase C	Ppic	0.709521	0.00231488	0.255183	-1.03633	10.11777	9.886936	9.949162	9.704247	9.212574	8.908484
10495405	solute carrier family 25 (mitochondrial carrier, phosphate carrier), member 24	Slc25a24	0.330133	0.00231984	0.255183	-1.03834	7.715632	7.826894	7.729805	7.387061	7.561251	7.33362
10580593	predicted gene 4976	Gm4976	-0.311569	0.00233739	0.256094	-1.04538	5.539321	5.469604	5.370347	5.855193	5.727119	5.731667
10406736	coagulation factor II (thrombin) receptor-like 2	F2rl2	-0.370846	0.00234636	0.256094	-1.04896	6.38825	6.539567	6.608005	6.916764	6.767334	6.964261
10409220	histone cluster 2, H3c1 /// histone cluster 2, H2aa1 /// histone cluster 2, H2aa2 /// histone cluster 2, H2ac	Hist2h3c1 /// Hist2h2aa1 /// Hist2h2aa2 /// Hist2h2ac	0.31065	0.0023553	0.256094	-1.05251	12.83581	12.73872	12.68402	12.40786	12.44219	12.47655
10577973	adrenergic receptor, beta 3	Adrb3	-0.338881	0.00237075	0.25643	-1.05863	7.202157	7.26737	7.050163	7.590333	7.543365	7.402635
10585048	cell adhesion molecule 1	Cadm1	-0.504007	0.00238102	0.25643	-1.06267	10.8281	11.10443	11.35108	11.44526	11.66646	11.68391
10435271	HEG homolog 1 (zebrafish)	Heg1	0.458871	0.00238561	0.25643	-1.06447	9.328361	9.16468	9.483853	9.026063	8.81801	8.756209
10372648	lysozyme 2	Lyz2	0.435141	0.00241402	0.258501	-1.07554	7.498395	7.467735	7.799213	7.166118	7.192124	7.101678
10518835	calmodulin binding transcription activator 1	Camta1	0.466557	0.00244476	0.259541	-1.08739	10.03724	9.778133	9.845572	9.267494	9.549908	9.443872
10349711	solute carrier family 41, member 1	Slc41a1	0.552479	0.00244767	0.259541	-1.0885	9.799355	9.582456	9.74773	9.495854	8.985975	8.990274
10523483	PR domain containing 8	Prdm8	-0.989492	0.00245538	0.259541	-1.09144	8.007532	7.594715	8.385134	8.506968	8.995852	9.453037
10359034	quiescin Q6 sulfhydryl oxidase 1	Qsox1	0.314377	0.00247341	0.259541	-1.09829	9.019009	9.141501	9.012267	8.683628	8.860095	8.685923
10519886	sema domain, immunoglobulin domain (Ig), short basic domain, secreted, (semaphorin) 3C	Sema3c	1.18205	0.00247636	0.259541	-1.09941	9.702477	9.518348	8.681187	7.764668	8.288898	8.302287
10414706	---	---	-0.453726	0.00248786	0.259541	-1.10374	9.204203	9.272629	8.962324	9.451405	9.670437	9.678492
10438769	claudin 1	Cldn1	-0.508863	0.00248799	0.259541	-1.1038	8.09074	8.556831	8.525455	8.709776	9.04738	8.94246
10531193	a disintegrin-like and metallopeptidase (reprolysin type) with thrombospondin type 1 motif, 3	Adamts3	0.396622	0.00252573	0.261554	-1.11789	9.489284	9.348163	9.351816	8.950684	9.167435	8.881279
10375245	gamma-aminobutyric acid (GABA) A receptor, subunit beta 2	Gabrb2	0.332527	0.0025258	0.261554	-1.11792	11.9937	12.16206	11.9369	11.73512	11.68961	11.67035
10494390	histone cluster 2, H3c1 /// histone cluster 2, H2aa1 /// histone cluster 2, H2aa2 /// histone cluster 2, H2ac	Hist2h3c1 /// Hist2h2aa1 /// Hist2h2aa2 /// Hist2h2ac	0.321087	0.00255566	0.263089	-1.12893	11.84761	11.7426	11.70295	11.37838	11.45596	11.49556
10478461	seminal vesicle secretory protein 3A	Svs3a	-0.388946	0.00256088	0.263089	-1.13084	4.338268	4.335418	4.36817	4.807499	4.53658	4.864616
10450189	butyrophilin-like 5	Btnl5	-0.317202	0.00257397	0.263089	-1.13562	7.740617	7.810777	7.867008	8.192075	8.119646	8.058287
10541354	alpha-2-macroglobulin	A2m	1.23962	0.00257919	0.263089	-1.13752	9.171151	10.33141	10.28936	8.806502	8.828576	8.437987
10373614	olfactory receptor 769	Olfr769	-0.292053	0.0025922	0.263089	-1.14224	5.014288	4.981078	4.979587	5.23522	5.250186	5.365707
10604944	gamma-aminobutyric acid (GABA) A receptor, subunit epsilon	Gabre	-0.502381	0.00259646	0.263089	-1.14377	6.908963	6.944709	7.037935	7.423005	7.223073	7.752673
10400504	forkhead box A1	Foxa1	-0.657044	0.00261427	0.263948	-1.15019	9.806998	10.39228	10.38763	10.62431	10.80885	11.12488
10466530	proprotein convertase subtilisin/kexin type 5	Pcsk5	-0.353102	0.00263266	0.264859	-1.15676	7.943819	7.996971	8.054698	8.178749	8.418962	8.457083
10426425	PDZ domain containing RING finger 4	Pdzrn4	-0.559612	0.00266168	0.266304	-1.16704	9.022204	9.353328	9.503059	9.549815	10.03752	9.970093
10394471	syndecan 1	Sdc1	0.3967	0.00266586	0.266304	-1.16851	8.298452	8.544195	8.43536	8.101099	8.107333	7.879474
10455048	protocadherin beta 1	Pcdhb1	-0.37253	0.00267877	0.266651	-1.17305	5.430532	5.713028	5.465966	5.847047	5.915379	5.964689
10591177	olfactory receptor 24	Olfr24	-0.537781	0.00270014	0.267835	-1.1805	5.984924	6.244288	5.828419	6.531508	6.438451	6.701016
10468891	predicted gene 7102	Gm7102	-0.352327	0.00271696	0.268304	-1.18633	7.499222	7.576129	7.287345	7.784055	7.859435	7.776188
10579023	solute carrier family 18 (vesicular monoamine), member 1	Slc18a1	-0.35019	0.00272386	0.268304	-1.18871	5.982826	6.096818	6.064532	6.510935	6.406153	6.277658
10545513	---	---	-0.352686	0.00273576	0.268541	-1.1928	5.384519	5.602194	5.459726	5.769287	5.795013	5.940197
10445153	olfactory receptor 121	Olfr121	-0.375704	0.00275642	0.269633	-1.19987	4.908224	5.073112	4.746863	5.219731	5.347381	5.288198
10602196	retrotransposon gag domain containing 1	Rgag1	-0.30792	0.00276805	0.269837	-1.20382	8.256252	8.300759	8.404831	8.686584	8.562598	8.636421
10587782	zinc finger protein of the cerebellum 4	Zic4	0.577943	0.002797	0.270435	-1.21359	7.547503	6.933895	7.049837	6.746419	6.57781	6.473176
10549886	zinc finger protein 264	Zfp264	-0.531077	0.0027999	0.270435	-1.21456	7.947433	8.205122	7.780674	8.648573	8.36416	8.513726
10535780	FMS-like tyrosine kinase 3	Flt3	0.49193	0.00280648	0.270435	-1.21677	7.518496	7.257138	7.174241	7.116512	6.688541	6.669032
10544660	oxysterol binding protein-like 3	Osbpl3	-0.288697	0.00281245	0.270435	-1.21877	7.857261	7.729423	7.815218	8.138975	8.093229	8.035789
10421930	---	---	0.43821	0.00282983	0.271184	-1.22455	5.556475	5.615385	5.250506	5.188403	4.98482	4.934513
10572989	solute carrier family 10 (sodium/bile acid cotransporter family), member 7	Slc10a7	0.302814	0.00284698	0.271906	-1.23023	8.454912	8.385513	8.441298	8.181916	8.167317	8.024047
10508663	lysosomal-associated protein transmembrane 5	Laptm5	0.299267	0.00286264	0.272481	-1.23539	10.55409	10.44649	10.38079	10.24277	10.15049	10.09031
10493889	late cornified envelope 1C	Lce1c	-0.395105	0.00287628	0.272861	-1.23986	7.132615	7.178468	6.827647	7.42322	7.51594	7.384884
10421100	neurofilament, medium polypeptide	Nefm	1.15146	0.00289286	0.273167	-1.24526	10.91174	9.822371	10.24512	9.449375	9.412818	8.66266
10439009	apolipoprotein D	Apod	1.23266	0.00289884	0.273167	-1.2472	10.5457	11.47066	11.99833	10.0157	10.26217	10.03884
10347117	carbamoyl-phosphate synthetase 1	Cps1	-0.411718	0.00291586	0.273392	-1.2527	6.695825	6.547975	6.682642	6.891714	7.019199	7.250683
10607600	---	---	0.297818	0.00292057	0.273392	-1.25422	5.019766	5.040131	4.859735	4.680794	4.694894	4.650491
10484559	olfactory receptor 1040	Olfr1040	-0.395042	0.00297468	0.277539	-1.27149	5.663589	5.812136	5.613416	5.987176	6.042508	6.244582
10416181	stanniocalcin 1	Stc1	0.309181	0.00299974	0.27797	-1.27938	8.511171	8.481576	8.383536	8.233305	8.057464	8.157972
10412100	mitogen-activated protein kinase kinase kinase 1	Map3k1	0.328994	0.00301063	0.27797	-1.28279	8.777402	8.544222	8.641264	8.32488	8.363488	8.287537
10467599	slit homolog 1 (Drosophila)	Slit1	-0.4583	0.00302347	0.27797	-1.2868	10.15147	10.47541	10.62839	10.81884	10.8315	10.97983
10453166	cyclin-dependent kinase-like 4	Cdkl4	-0.374568	0.00305079	0.27797	-1.29527	7.958074	7.814657	7.969831	8.362854	8.36491	8.138502
10554808	frizzled homolog 4 (Drosophila)	Fzd4	0.473574	0.00308181	0.27797	-1.30479	8.077889	7.762228	8.146048	7.729243	7.32651	7.509689
10527940	cyclin-dependent kinase 14	Cdk14	-0.33458	0.00308343	0.27797	-1.30529	10.77319	10.57403	10.70712	11.16126	10.93354	10.96328
10583071	matrix metallopeptidase 3	Mmp3	-0.327864	0.00308616	0.27797	-1.30612	5.350975	5.166476	5.366776	5.582366	5.552398	5.733056
10500324	histone cluster 2, H3c1 /// histone cluster 2, H2aa1 /// histone cluster 2, H2aa2 /// histone cluster 2, H2ac	Hist2h3c1 /// Hist2h2aa1 /// Hist2h2aa2 /// Hist2h2ac	0.310777	0.00309603	0.27797	-1.30913	12.53041	12.38356	12.33074	12.09818	12.07828	12.13592
10542917	HEPACAM family member 2	Hepacam2	-0.382496	0.00310142	0.27797	-1.31077	6.22556	6.360051	6.165371	6.453243	6.72675	6.718476
10595657	cDNA sequence AF529169	AF529169	-0.423845	0.00310458	0.27797	-1.31173	9.602725	9.180547	9.391636	9.810317	9.758278	9.877847
10507131	T-cell acute lymphocytic leukemia 1	Tal1	0.446211	0.003113	0.27797	-1.31428	9.088785	9.544516	9.260757	8.81171	8.854299	8.889416
10359861	microsomal glutathione S-transferase 3	Mgst3	0.444786	0.00311553	0.27797	-1.31504	10.60495	10.28897	10.2102	10.00796	9.780236	9.981565
10354588	serine/threonine kinase 17b (apoptosis-inducing)	Stk17b	0.364365	0.00312195	0.27797	-1.31698	7.665311	7.450767	7.397043	7.135866	7.229163	7.054996
10407929	POU domain, class 6, transcription factor 2	Pou6f2	0.543829	0.00312535	0.27797	-1.31801	9.130651	9.747989	9.436043	8.701225	9.060519	8.921451
10592044	transmembrane protein 45b	Tmem45b	-0.346211	0.00312679	0.27797	-1.31844	5.808941	5.916732	5.906031	6.344488	6.113479	6.21237
10450704	histocompatibility 2, blastocyst /// predicted gene 10499 /// predicted gene 8909 /// similar to RT1 class I histocompatibility antigen, AA alpha chain precursor	H2-Bl /// Gm10499 /// Gm8909 /// LOC637146	0.385088	0.00315826	0.279887	-1.32787	7.999959	7.730572	7.66984	7.445729	7.476942	7.322437
10517287	mannosidase, alpha, class 1C, member 1	Man1c1	0.428297	0.00319254	0.280674	-1.33805	9.445247	9.228173	9.187308	9.107242	8.699356	8.769239
10419803	RIKEN cDNA 4931414P19 gene	4931414P19Rik	0.342631	0.0032014	0.280674	-1.34066	6.932735	6.809361	6.908961	6.653372	6.569566	6.400227
10522388	solute carrier family 10 (sodium/bile acid cotransporter family), member 4	Slc10a4	-0.606103	0.00320453	0.280674	-1.34158	11.23099	11.22044	10.69118	11.59767	11.62208	11.74117
10433114	integrin alpha 5 (fibronectin receptor alpha)	Itga5	0.5773	0.00320685	0.280674	-1.34226	8.007894	7.587786	7.773339	7.576361	6.934038	7.126719
10357288	5-hydroxytryptamine (serotonin) receptor 5B	Htr5b	-0.353248	0.00321981	0.280938	-1.34606	7.345482	7.361003	7.347214	7.763626	7.532204	7.817612
10455441	serine peptidase inhibitor, Kazal type 6	Spink6	-0.268773	0.0032656	0.283822	-1.35938	5.661425	5.68414	5.780968	5.965673	5.953634	6.013546
10419779	HAUS augmin-like complex, subunit 4	Haus4	0.299206	0.00327294	0.283822	-1.36149	7.994692	7.781636	7.923998	7.620401	7.570886	7.611421
10542738	Ras association (RalGDS/AF-6) domain family (N-terminal) member 8	Rassf8	0.533002	0.00330457	0.285654	-1.37057	9.631889	9.420597	9.077419	9.08789	8.802464	8.640546
10545932	small nuclear ribonucleoprotein 27 (U4/U6.U5)	Snrnp27	-0.29058	0.00331455	0.285654	-1.37341	9.963824	9.988405	10.0847	10.32836	10.33409	10.24622
10358894	sorbitol dehydrogenase	Sord	0.34116	0.00333251	0.285654	-1.37851	10.79787	10.86258	10.78352	10.62088	10.45937	10.34024
10519138	predicted gene 10563	Gm10563	-0.432875	0.00333921	0.285654	-1.38041	5.245445	5.111337	5.278336	5.853391	5.395499	5.684853
10395733	neuronal PAS domain protein 3	Npas3	0.29344	0.00335105	0.285654	-1.38375	10.77902	10.90964	10.73117	10.47998	10.60074	10.45879
10432799	keratin 71	Krt71	-0.30905	0.00335469	0.285654	-1.38477	6.786939	6.658769	6.779892	6.966162	7.040131	7.146456
10497590	MDS1 and EVI1 complex locus	Mecom	0.373043	0.00339828	0.287121	-1.39695	6.896575	6.785928	7.000462	6.672876	6.466514	6.424446
10509238	5-hydroxytryptamine (serotonin) receptor 1D	Htr1d	0.409102	0.00340017	0.287121	-1.39748	7.878327	8.104168	7.995791	7.707337	7.43893	7.604712
10487645	carboxypeptidase X 1 (M14 family)	Cpxm1	0.321176	0.00340239	0.287121	-1.39809	9.108521	9.20659	9.266693	8.962556	8.815256	8.840465
10601424	G protein-coupled receptor 174	Gpr174	-0.353311	0.00341658	0.28746	-1.40202	4.332702	4.570727	4.581787	4.752606	4.813141	4.979403
10531181	a disintegrin-like and metallopeptidase (reprolysin type) with thrombospondin type 1 motif, 3	Adamts3	0.312369	0.00343072	0.287793	-1.40592	8.087621	8.225981	8.276882	7.78563	7.981179	7.886568
10362472	radial spoke head 4 homolog A (Chlamydomonas)	Rsph4a	-0.754418	0.00344611	0.28823	-1.41015	7.747593	7.636033	7.910662	9.009205	8.201453	8.346885
10580274	ribonuclease H2, large subunit	Rnaseh2a	0.398069	0.00346934	0.288878	-1.41649	9.688728	9.407715	9.278242	9.140882	9.055864	8.983732
10392484	ATP-binding cassette, sub-family A (ABC1), member 8b	Abca8b	-0.258676	0.0034743	0.288878	-1.41784	7.279788	7.257098	7.33986	7.572352	7.513704	7.566719
10384208	---	---	-0.327159	0.00352294	0.29185	-1.43097	6.419435	6.422854	6.654399	6.774411	6.857594	6.846159
10527936	frizzled homolog 1 (Drosophila)	Fzd1	0.341556	0.00353983	0.29185	-1.43549	9.679313	9.687166	9.568964	9.466705	9.204515	9.239554
10566702	olfactory receptor 517	Olfr517	-0.270078	0.00354885	0.29185	-1.43789	5.767929	5.751761	5.655069	6.026562	5.958645	5.999785
10383731	smoothelin	Smtn	0.313992	0.00355134	0.29185	-1.43856	8.398652	8.302685	8.370485	8.189895	7.956563	7.983389
10592459	---	---	-0.424508	0.00356639	0.292238	-1.44255	5.830297	6.079113	5.743163	6.411515	6.214661	6.299921
10361818	neuromedin B receptor	Nmbr	-0.59272	0.0035991	0.293878	-1.45118	7.457021	7.366507	7.873034	7.861196	8.276116	8.337409
10562687	IgLON family member 5	Iglon5	0.26138	0.0036104	0.293878	-1.45414	10.8586	10.76568	10.81264	10.56364	10.50025	10.58889
10520368	engrailed 2	En2	-1.17495	0.0036176	0.293878	-1.45603	8.816903	9.832401	10.20712	10.18206	11.0606	11.1386
10556266	WEE 1 homolog 1 (S. pombe)	Wee1	0.333854	0.00363389	0.293897	-1.46027	8.900525	8.678353	8.825413	8.522316	8.510623	8.36979
10591118	FAT tumor suppressor homolog 3 (Drosophila)	Fat3	0.298023	0.00363862	0.293897	-1.4615	10.72314	10.65127	10.69513	10.33996	10.32392	10.51159
10429564	lymphocyte antigen 6 complex, locus A	Ly6a	0.410333	0.00365166	0.29411	-1.46489	8.635792	8.477471	8.667119	8.399855	7.975036	8.174493
10357103	cadherin 19, type 2	Cdh19	0.493651	0.00366837	0.294496	-1.4692	5.044075	4.851254	4.814488	4.222378	4.370755	4.635732
10371296	glycosyltransferase 8 domain containing 2	Glt8d2	-0.449781	0.00368629	0.294496	-1.47381	6.075162	6.19239	6.040587	6.802155	6.499677	6.35565
10575211	microRNA 140	Mir140	-0.297294	0.00368771	0.294496	-1.47417	4.84291	4.698587	4.738659	5.000233	5.044968	5.126838
10563110	ribosomal protein L13A /// small nucleolar RNA, C/D box 34	Rpl13a /// Snord34	0.449161	0.0037056	0.295091	-1.47875	8.014238	7.939398	8.079583	7.581333	7.758582	7.345822
10581729	DEAD (Asp-Glu-Ala-Asp) box polypeptide 19a	Ddx19a	0.284866	0.00373654	0.296684	-1.48662	10.19861	10.22674	10.10546	9.816706	9.940337	9.919169
10422748	complement component 9	C9	-0.249709	0.00374659	0.296684	-1.48916	4.450449	4.50284	4.453601	4.730032	4.709823	4.716162
10400649	polymerase (DNA directed), epsilon 2 (p59 subunit)	Pole2	0.452389	0.00378521	0.298169	-1.49886	7.164562	7.052718	6.803367	6.60205	6.747561	6.313868
10531166	a disintegrin-like and metallopeptidase (reprolysin type) with thrombospondin type 1 motif, 3	Adamts3	0.411237	0.00378645	0.298169	-1.49917	8.337275	8.562012	8.596466	8.087607	8.240554	7.933881
10414943	predicted gene 8740	Gm8740	0.461918	0.00385204	0.301712	-1.51542	4.826484	5.132005	5.07577	4.308892	4.546245	4.793367
10460573	eukaryotic translation initiation factor 1A domain containing	Eif1ad	0.251289	0.00385278	0.301712	-1.51561	9.610493	9.590014	9.560075	9.31664	9.325538	9.364536
10413047	plasminogen activator, urokinase	Plau	0.3169	0.00386749	0.301719	-1.51921	6.219845	6.084398	6.10727	5.737912	5.914992	5.807909
10569368	predicted gene 7290	Gm7290	0.375457	0.00388489	0.301719	-1.52346	8.314169	8.006659	8.283632	7.80197	7.866626	7.809493
10531288	---	---	-0.524	0.00388489	0.301719	-1.52346	6.110423	6.116171	5.932496	6.388046	6.921588	6.421455
10512766	tripartite motif-containing 14	Trim14	0.283607	0.00389868	0.30196	-1.52682	7.293222	7.176189	7.294243	7.065159	6.89063	6.957044
10398907	phospholipase D family, member 4	Pld4	0.412454	0.00392037	0.302811	-1.53207	8.748929	8.463155	8.308125	8.234963	8.07375	7.974133
10498515	vomeronasal 2, receptor 7 /// vomeronasal 2, receptor, pseudogene 11	Vmn2r7 /// Vmn2r-ps11	-0.29896	0.00393316	0.302971	-1.53515	4.580389	4.808713	4.716903	4.945069	5.080063	4.977753
10365088	RIKEN cDNA 2510012J08 gene	2510012J08Rik	0.248153	0.00395514	0.303445	-1.54043	8.495489	8.459497	8.421462	8.210738	8.213381	8.207869
10426955	sodium channel, voltage-gated, type VIII, alpha	Scn8a	0.41479	0.00397102	0.303445	-1.54423	10.01514	9.586132	9.675798	9.387674	9.341698	9.303329
10530625	predicted gene 15653	Gm15653	0.410725	0.00400258	0.303445	-1.55172	9.627868	9.266899	9.315051	8.959842	8.941449	9.076353
10586079	integrin alpha 11	Itga11	-0.349764	0.00401043	0.303445	-1.55358	6.881599	6.935563	7.161174	7.374932	7.223704	7.428991
10444658	chloride intracellular channel 1	Clic1	0.456667	0.00401326	0.303445	-1.55425	8.993188	8.61136	8.687825	8.526123	8.300378	8.095871
10561453	zinc finger protein 36	Zfp36	0.388399	0.0040199	0.303445	-1.55581	7.431137	7.156425	7.37157	7.125823	6.7434	6.924713
10464370	solute carrier family 18 (vesicular monoamine), member 2	Slc18a2	-0.634143	0.00402164	0.303445	-1.55623	12.09837	11.88556	11.36301	12.43935	12.37994	12.43008
10450856	olfactory receptor 92	Olfr92	-0.360773	0.00402791	0.303445	-1.5577	6.292426	6.183052	5.979393	6.665399	6.453405	6.418385
10554204	ATP/GTP binding protein-like 1	Agbl1	-0.335086	0.00404477	0.303445	-1.56166	5.451101	5.321254	5.374046	5.844208	5.537928	5.769523
10496438	alcohol dehydrogenase 1 (class I)	Adh1	0.619636	0.00404666	0.303445	-1.5621	7.229035	7.739143	7.615063	6.929276	7.171905	6.623153
10344990	cysteine-rich secretory protein LCCL domain containing 1	Crispld1	0.314184	0.00407984	0.30377	-1.56984	7.870198	8.097213	7.882613	7.602572	7.745996	7.558904
10450069	histocompatibility 2, Q region locus 2 /// predicted gene 7035	H2-Q2 /// Gm7035	0.273051	0.00409646	0.30377	-1.57369	5.74568	5.701688	5.64479	5.480395	5.34463	5.447981
10403727	GLI-Kruppel family member GLI3	Gli3	0.501719	0.00410376	0.30377	-1.57538	8.246862	8.241796	8.395943	8.093611	7.60316	7.682672
10399189	trans-acting transcription factor 8	Sp8	0.254603	0.00411039	0.30377	-1.57691	6.235354	6.158415	6.182029	5.926702	5.903403	5.981885
10555832	olfactory receptor 632	Olfr632	-0.361069	0.00411096	0.30377	-1.57704	6.684857	6.700096	6.616777	7.050397	6.861586	7.172953
10377516	potassium voltage-gated channel, shaker-related subfamily, beta member 3	Kcnab3	0.382005	0.00414784	0.30377	-1.58551	8.076443	7.700157	7.751737	7.575651	7.417847	7.388824
10498720	zinc finger, B-box domain containing	Zbbx	-0.563301	0.00417317	0.30377	-1.59128	6.100475	6.165659	6.658529	6.806647	6.988975	6.818945
10567289	synaptotagmin XVII	Syt17	-0.437263	0.00418084	0.30377	-1.59302	11.52991	11.39522	11.08739	11.93806	11.6736	11.71265
10547752	predicted gene 5077	Gm5077	0.264188	0.00418314	0.30377	-1.59354	5.609238	5.541478	5.459342	5.321762	5.269795	5.225937
10461780	olfactory receptor 1445	Olfr1445	-0.408089	0.0041846	0.30377	-1.59387	4.825702	5.123689	4.673445	5.264786	5.340951	5.241367
10497731	coiled-coil domain containing 39 /// tetratricopeptide repeat domain 14	Ccdc39 /// Ttc14	-0.413243	0.00418483	0.30377	-1.59393	7.879254	8.126888	8.253239	8.522663	8.565875	8.410571
10581992	avian musculoaponeurotic fibrosarcoma (v-maf) AS42 oncogene homolog	Maf	0.396537	0.00420295	0.30377	-1.59802	9.024437	9.154772	9.283081	8.854614	8.800323	8.617743
10433614	predicted gene 9961	Gm9961	-0.37712	0.00420679	0.30377	-1.59889	6.449533	6.570982	6.387027	6.932216	6.686205	6.920482
10510422	castor homolog 1, zinc finger (Drosophila)	Casz1	-0.772925	0.00421086	0.30377	-1.59981	6.820485	7.052718	7.773211	7.839684	8.060561	8.064945
10532628	myosin XVIIIb	Myo18b	-0.358506	0.00421496	0.30377	-1.60073	7.799622	7.905473	7.823428	8.272713	8.030635	8.300693
10590918	angiomotin-like 1	Amotl1	-0.292774	0.00422291	0.30377	-1.60252	8.898139	8.834962	8.971607	9.164801	9.09751	9.320719
10477129	defensin beta 21	Defb21	-0.342714	0.00428538	0.306886	-1.61645	6.72939	6.697757	6.707094	7.241808	6.921766	6.998809
10507880	Riken cDNA 4933427I04 gene	4933427I04Rik	-0.31921	0.00428794	0.306886	-1.61701	6.02592	6.164516	6.284943	6.48138	6.508652	6.442978
10514315	interferon alpha 2	Ifna2	-0.434897	0.00431513	0.308052	-1.62301	6.973178	6.714193	6.791373	7.201522	7.096758	7.485156
10576218	copine VII	Cpne7	-0.558615	0.00432923	0.30828	-1.6261	10.06241	9.967903	9.592301	10.75746	10.25523	10.28577
10462575	lipase, family member M /// ankyrin repeat domain 22	Lipm /// Ankrd22	-0.244486	0.00434476	0.308609	-1.6295	5.449193	5.390799	5.377208	5.649472	5.657035	5.644152
10383208	---	---	0.412717	0.004384	0.310615	-1.63803	5.462836	5.167391	5.034109	4.818924	4.88508	4.722181
10596409	predicted gene 7455	Gm7455	-0.254515	0.0044498	0.312862	-1.65217	6.888929	6.821463	6.807858	7.165988	7.054262	7.061546
10405303	cadherin-related family member 2	Cdhr2	-0.292552	0.00445588	0.312862	-1.65347	6.137303	6.084844	6.302968	6.458675	6.474644	6.469451
10365845	FYVE, RhoGEF and PH domain containing 6	Fgd6	0.293919	0.00445733	0.312862	-1.65378	7.710258	7.621632	7.734098	7.50933	7.275726	7.399174
10473809	SFFV proviral integration 1	Sfpi1	0.30522	0.00445997	0.312862	-1.65434	7.95878	7.807931	7.768583	7.653182	7.549726	7.416727
10406434	myocyte enhancer factor 2C	Mef2c	0.554949	0.00451959	0.314307	-1.66695	8.821436	8.748596	8.699934	8.366398	8.432673	7.806047
10388288	olfactory receptor 392	Olfr392	-0.27432	0.00452604	0.314307	-1.66831	4.002118	4.04985	4.036883	4.224505	4.278552	4.408753
10490212	cathepsin Z	Ctsz	0.27455	0.00452618	0.314307	-1.66833	9.985085	10.10089	9.928392	9.743442	9.795397	9.651879
10578771	UDP-N-acetyl-alpha-D-galactosamine: polypeptide N-acetylgalactosaminyltransferase 7	Galnt7	0.446748	0.00453399	0.314307	-1.66997	8.885416	8.633831	8.469725	8.255731	8.380595	8.012401
10525880	family with sequence similarity 101, member A	Fam101a	-0.361357	0.00453616	0.314307	-1.67043	8.564543	8.333292	8.310378	8.947168	8.613684	8.731433
10440344	roundabout homolog 2 (Drosophila)	Robo2	0.373433	0.00455652	0.314946	-1.67468	11.34613	11.59285	11.67908	11.18892	11.20843	11.10041
10499062	FH2 domain containing 1	Fhdc1	0.340958	0.00458023	0.315433	-1.67961	8.019816	7.779204	7.884759	7.507736	7.648503	7.504667
10346150	transmembrane protein with EGF-like and two follistatin-like domains 2	Tmeff2	-0.24402	0.00458589	0.315433	-1.68078	11.19607	11.26515	11.26402	11.45607	11.48025	11.52098
10447649	fibronectin type III domain containing 1 /// similar to fibronectin type III domain containing 1	Fndc1 /// LOC100039091	0.370695	0.00460414	0.31592	-1.68456	7.855782	8.023377	8.060791	7.749229	7.50543	7.573205
10484708	olfactory receptor 1160	Olfr1160	0.370996	0.00461921	0.316186	-1.68766	4.803024	4.478478	4.49767	4.212638	4.272687	4.18086
10500555	hydroxy-delta-5-steroid dehydrogenase, 3 beta- and steroid delta-isomerase 3	Hsd3b3	-0.287125	0.00463252	0.316331	-1.69039	4.857693	4.822263	4.710247	5.063612	5.189394	4.998572
10440216	Eph receptor A6	Epha6	-0.313332	0.00465109	0.316689	-1.69419	9.635091	9.565462	9.83219	9.987946	9.994458	9.990335
10560087	vomeronasal 1 receptor 85	Vmn1r85	-0.452021	0.00466016	0.316689	-1.69605	4.96452	5.078187	5.096062	5.728395	5.271167	5.495271
10381096	insulin-like growth factor binding protein 4	Igfbp4	0.418682	0.00468538	0.316749	-1.70117	9.618133	9.546597	9.5759	9.439872	9.009315	9.035397
10433104	zinc finger protein 385A	Zfp385a	0.247355	0.00468894	0.316749	-1.7019	9.671486	9.70026	9.634727	9.469061	9.426908	9.368439
10476989	GINS complex subunit 1 (Psf1 homolog)	Gins1	0.491283	0.00469466	0.316749	-1.70305	7.165605	6.910518	6.911318	6.288275	6.697844	6.527474
10494643	3-hydroxy-3-methylglutaryl-Coenzyme A synthase 2	Hmgcs2	0.653908	0.00471905	0.317637	-1.70798	9.01523	9.516095	9.603399	8.850065	8.820727	8.502209
10396862	actinin, alpha 1 /// striamin	Actn1 /// Strm	-0.243696	0.00473715	0.317815	-1.71162	5.839597	5.882917	5.892586	6.08288	6.16396	6.099347
10572024	sparc/osteonectin, cwcv and kazal-like domains proteoglycan 3	Spock3	-0.333967	0.00475736	0.317815	-1.71566	10.55049	10.73698	10.89077	10.99427	11.05048	11.13539
10413943	leucine rich repeat containing 18	Lrrc18	-0.245962	0.00476095	0.317815	-1.71638	6.207249	6.253401	6.283344	6.473642	6.461045	6.547194
10387483	ephrin B3	Efnb3	-0.46172	0.00476673	0.317815	-1.71753	10.18254	10.6273	10.71085	10.88602	11.0015	11.01833
10347781	RIKEN cDNA 9430031J16 gene	9430031J16Rik	-0.334377	0.0047884	0.317815	-1.72185	10.28792	10.54531	10.5726	10.81483	10.78778	10.80635
10492798	secreted frizzled-related protein 2	Sfrp2	0.397326	0.00480359	0.317815	-1.72486	10.46715	10.14509	10.09285	9.923687	9.907668	9.681757
10445156	olfactory receptor 123	Olfr123	-0.350349	0.00480835	0.317815	-1.7258	6.027319	6.071458	5.879066	6.525849	6.271479	6.231561
10345879	POU domain, class 3, transcription factor 3	Pou3f3	0.283086	0.00481163	0.317815	-1.72645	9.309626	9.313532	9.460454	9.140711	9.039469	9.054173
10349340	complement component 1, q subcomponent-like 2	C1ql2	0.649436	0.00483541	0.318543	-1.73114	9.094357	9.074188	9.339155	8.864172	8.510685	8.184536
10608087	---	---	-0.896647	0.00484519	0.318543	-1.73306	4.408159	5.467058	4.988537	5.475255	5.86285	6.21559
10472707	glutamic acid decarboxylase 1	Gad1	0.396407	0.00486065	0.318818	-1.73609	11.55459	11.71742	11.67031	11.00073	11.31306	11.43931
10483789	even skipped homeotic gene 2 homolog	Evx2	0.458807	0.00489917	0.320133	-1.74359	7.79132	7.651459	8.158722	7.502689	7.282217	7.440174
10478014	V-set and transmembrane domain containing 2-like	Vstm2l	0.341063	0.00490334	0.320133	-1.7444	11.41166	11.48394	11.57208	11.295	11.05664	11.09285
10536607	---	---	0.35166	0.00495379	0.321967	-1.75414	3.706637	3.866812	3.512221	3.28121	3.404517	3.344963
10484771	olfactory receptor 1213	Olfr1213	-0.235742	0.00495422	0.321967	-1.75422	4.162836	4.142637	4.173319	4.38655	4.419358	4.38011
10467258	myoferlin	Myof	0.531371	0.00497613	0.32265	-1.75842	6.307568	6.6237	6.941324	6.128814	6.000281	6.149384
10501827	RIKEN cDNA A730020M07 gene	A730020M07Rik	0.429784	0.00502533	0.32388	-1.76778	6.711431	6.976252	6.525165	6.173438	6.394805	6.355252
10527051	sidekick homolog 1 (chicken)	Sdk1	-0.327809	0.00502537	0.32388	-1.76779	9.061628	9.151252	9.361588	9.495071	9.432969	9.629855
10565456	protease, serine, 23	Prss23	0.255521	0.005039	0.32388	-1.77036	7.362456	7.466724	7.447875	7.18561	7.123682	7.201199
10506201	receptor tyrosine kinase-like orphan receptor 1	Ror1	0.338127	0.00504093	0.32388	-1.77073	7.927595	7.793338	7.807101	7.693965	7.472517	7.347172
10404059	histone cluster 1, H1c	Hist1h1c	0.394462	0.00509024	0.325965	-1.77999	8.984225	8.854809	8.688584	8.651278	8.47823	8.214724
10372028	plexin C1	Plxnc1	-0.688597	0.00509645	0.325965	-1.78115	10.3623	11.01947	11.20376	11.54422	11.55744	11.54966
10560045	solute carrier family 27 (fatty acid transporter), member 5	Slc27a5	-0.277222	0.00513398	0.327624	-1.78814	5.759238	5.879414	5.815844	6.100405	6.017815	6.167943
10477169	inhibitor of DNA binding 1	Id1	0.413309	0.00514767	0.327758	-1.79067	9.407951	9.230534	8.941027	8.819065	8.740413	8.780107
10544002	cAMP responsive element binding protein 3-like 2	Creb3l2	0.443528	0.00518131	0.329159	-1.79687	8.248215	7.789677	7.977952	7.807638	7.439762	7.437861
10498441	G protein-coupled receptor 149	Gpr149	-0.584905	0.00520494	0.329658	-1.8012	7.473123	7.409796	7.981496	8.149201	8.354674	8.115255
10419452	olfactory receptor 734	Olfr734	-0.392048	0.00521832	0.329658	-1.80365	5.796445	5.923514	5.65256	6.041325	6.176713	6.330624
10418946	RIKEN cDNA 9230112D13 gene	9230112D13Rik	-0.30164	0.00522416	0.329658	-1.80471	4.544004	4.377822	4.437443	4.856359	4.603354	4.804475
10364518	polypyrimidine tract binding protein 1	Ptbp1	0.239247	0.00523985	0.329912	-1.80757	10.73474	10.73273	10.66888	10.448	10.48213	10.48848
10544133	poly (ADP-ribose) polymerase family, member 12	Parp12	0.339488	0.00525468	0.330111	-1.81026	8.324599	8.170191	8.095016	8.053792	7.784652	7.732899
10363455	pterin 4 alpha carbinolamine dehydratase/dimerization cofactor of hepatocyte nuclear factor 1 alpha (TCF1) 1	Pcbd1	-0.3605	0.00526807	0.330218	-1.81268	11.09621	11.42485	11.43261	11.57599	11.66842	11.79076
10490129	bone morphogenetic protein 7	Bmp7	0.577945	0.00532851	0.333268	-1.82355	9.798721	9.876221	10.05883	9.646899	9.29623	9.056808
10599958	predicted pseudogene 16441	Gm16441	-0.235086	0.0053527	0.333906	-1.82786	5.912195	5.87193	5.95055	6.157894	6.117298	6.16474
10426208	adrenomedullin 2	Adm2	-0.327094	0.00536234	0.333906	-1.82958	6.896183	6.954881	6.685824	7.284912	7.122856	7.110401
10483322	---	---	0.321578	0.00538189	0.334387	-1.83304	6.368282	6.157788	6.171575	5.878972	5.838779	6.015161
10530406	gamma-aminobutyric acid (GABA) A receptor, subunit alpha 2	Gabra2	-0.26795	0.00541295	0.335083	-1.83852	10.91068	10.9249	10.97257	11.18448	11.29731	11.13021
10380699	coatomer protein complex, subunit zeta 2	Copz2	0.65552	0.00542671	0.335083	-1.84094	8.430927	8.843384	8.776395	8.285612	8.124652	7.673882
10434743	---	---	0.425784	0.00542865	0.335083	-1.84128	8.474928	8.412752	8.770708	8.239684	8.127935	8.013416
10385776	transcription factor 7, T-cell specific	Tcf7	0.260641	0.00545443	0.335941	-1.8458	7.30159	7.448238	7.318899	7.09759	7.07536	7.113855
10561047	chemokine (C-X-C motif) ligand 17	Cxcl17	-0.287042	0.00549062	0.336937	-1.8521	7.095323	7.117657	6.973166	7.420979	7.256963	7.369329
10370510	synapse defective 1, Rho GTPase, homolog 1 (C. elegans)	Syde1	0.352467	0.00549444	0.336937	-1.85276	8.172479	8.067369	7.956923	7.923935	7.671213	7.544223
10494395	histone cluster 2, H3c2 /// histone cluster 2, H3c1 /// histone cluster 2, H2aa1 /// histone cluster 2, H2aa2 /// histone cluster 2, H3b /// histone cluster 2, H2ac /// histone cluster 1, H3b	Hist2h3c2 /// Hist2h3c1 /// Hist2h2aa1 /// Hist2h2aa2 /// Hist2h3b /// Hist2h2ac /// Hist1h3b	0.313307	0.00551793	0.337645	-1.85683	11.97271	11.72654	11.67769	11.53958	11.43816	11.45928
10513141	protein tyrosine phosphatase, non-receptor type 3	Ptpn3	0.336379	0.0055494	0.338471	-1.86225	7.255495	7.174807	7.074404	6.736821	6.794983	6.963766
10417048	heparan sulfate 6-O-sulfotransferase 3	Hs6st3	0.294042	0.00557104	0.338471	-1.86596	9.912665	10.01373	10.06905	9.79522	9.667904	9.650194
10402512	small Cajal body-specific RNA 1	Scarna13	0.555857	0.00557432	0.338471	-1.86652	10.39082	10.28956	10.88294	10.0738	9.936754	9.885196
10466712	MAM domain containing 2	Mamdc2	0.703426	0.00558618	0.338471	-1.86854	8.50291	7.841002	7.606083	7.576286	7.288401	6.97503
10356333	small nucleolar RNA, C/D box 82	Snord82	0.450806	0.00561343	0.338471	-1.87318	10.49804	10.17691	10.35687	9.735104	10.06833	9.875969
10583145	transmembrane protein 123	Tmem123	0.556408	0.00561775	0.338471	-1.87391	9.32114	8.780197	8.779391	8.578189	8.508489	8.124825
10463551	elongation of very long chain fatty acids (FEN1/Elo2, SUR4/Elo3, yeast)-like 3	Elovl3	-0.366007	0.00562713	0.338471	-1.87551	5.774669	6.08642	5.991699	6.268665	6.489253	6.192891
10593233	5-hydroxytryptamine (serotonin) receptor 3A	Htr3a	0.765819	0.00564037	0.338471	-1.87774	7.239183	7.295646	6.388371	6.177116	6.246142	6.202486
10599187	zinc finger, CCHC domain containing 12	Zcchc12	-0.359713	0.00565302	0.338471	-1.87988	10.96073	11.22413	11.32522	11.51685	11.58095	11.49142
10594080	TBC1 domain family, member 21	Tbc1d21	-0.287493	0.00565363	0.338471	-1.87998	5.347903	5.39162	5.185236	5.531035	5.680589	5.575613
10560389	pregnancy-specific glycoprotein 23 /// pregnancy-specific glycoprotein 21	Psg23 /// Psg21	-0.30056	0.00568628	0.338471	-1.88547	6.634511	6.801588	6.668592	7.104665	6.957761	6.943945
10582303	cytochrome b-245, alpha polypeptide	Cyba	0.308614	0.0057019	0.338471	-1.88809	8.926275	8.861783	8.940041	8.765046	8.538401	8.498809
10425287	KDEL (Lys-Asp-Glu-Leu) endoplasmic reticulum protein retention receptor 3	Kdelr3	0.643682	0.00570408	0.338471	-1.88845	6.876852	7.234066	7.304768	6.81715	6.336476	6.331013
10601659	sushi-repeat-containing protein, X-linked 2	Srpx2	0.750345	0.0057189	0.338471	-1.89093	6.950412	7.346878	7.518083	6.881693	6.379446	6.303198
10544320	RIKEN cDNA 1810009J06 gene /// predicted gene 2663	1810009J06Rik /// Gm2663	-0.35709	0.00572525	0.338471	-1.89199	5.402435	5.57482	5.409365	5.623852	5.868916	5.965123
10423109	a disintegrin-like and metallopeptidase (reprolysin type) with thrombospondin type 1 motif, 12	Adamts12	0.574037	0.00572857	0.338471	-1.89254	8.073769	8.375883	8.603264	7.909715	7.852025	7.569066
10393591	endo-beta-N-acetylglucosaminidase	Engase	-0.349779	0.00575087	0.338471	-1.89624	5.779516	5.556187	5.472515	6.089454	5.806586	5.961514
10523201	predicted gene 1045	Gm1045	-0.247579	0.00576061	0.338471	-1.89786	4.702546	4.639408	4.703395	4.948831	4.970984	4.86827
10362513	heparan sulfate (glucosamine) 3-O-sulfotransferase 5	Hs3st5	0.509825	0.00576459	0.338471	-1.89852	8.592749	8.94655	9.220948	8.43314	8.363218	8.434413
10591988	a disintegrin-like and metallopeptidase (reprolysin type) with thrombospondin type 1 motif, 15	Adamts15	0.432408	0.00577089	0.338471	-1.89956	7.890285	7.760505	7.99965	7.694361	7.387348	7.271507
10347163	sperm associated antigen 16	Spag16	-0.361092	0.00587148	0.343658	-1.91604	6.874803	6.800436	6.852891	7.39702	7.21209	7.002295
10486081	fibrous sheath-interacting protein 1	Fsip1	-0.616256	0.00590603	0.344632	-1.92164	6.950798	7.508089	7.649487	7.914176	8.189714	7.853251
10509163	inhibitor of DNA binding 3	Id3	0.473793	0.00593768	0.344632	-1.92674	9.472774	9.019047	8.874067	8.778105	8.60086	8.565544
10504912	---	---	-0.846397	0.00596574	0.344632	-1.93123	5.366427	6.49936	6.279885	6.739922	7.085304	6.859636
10389561	DEAH (Asp-Glu-Ala-His) box polypeptide 40	Dhx40	-0.286426	0.00599344	0.344632	-1.93565	8.169134	8.095951	8.271053	8.393106	8.544884	8.457425
10548300	predicted gene 4696	Gm4696	-0.361152	0.0060054	0.344632	-1.93756	7.222482	7.448712	7.446087	7.513496	7.907339	7.779902
10459353	family with sequence similarity 38, member B	Fam38b	0.434547	0.00600613	0.344632	-1.93767	7.814783	7.411692	7.387854	7.234335	7.173711	6.902641
10531179	a disintegrin-like and metallopeptidase (reprolysin type) with thrombospondin type 1 motif, 3	Adamts3	0.510277	0.00600696	0.344632	-1.9378	6.791341	6.657831	7.02538	6.151197	6.568258	6.224266
10565958	pyrimidinergic receptor P2Y, G-protein coupled, 6	P2ry6	0.266401	0.0060186	0.344632	-1.93965	7.645946	7.499375	7.436396	7.322294	7.2318	7.228421
10581175	UDP-GlcNAc:betaGal beta-1,3-N-acetylglucosaminyltransferase 9	B3gnt9	0.283791	0.00604773	0.344632	-1.94426	8.225547	8.374905	8.414202	7.94331	8.155889	8.064082
10353420	minichromosome maintenance deficient 3 (S. cerevisiae)	Mcm3	0.385662	0.00606757	0.344632	-1.94739	7.929013	7.831783	7.715148	7.660352	7.466359	7.192246
10344981	peptidase inhibitor 15	Pi15	0.40298	0.00607555	0.344632	-1.94864	7.230614	7.424401	6.99499	6.94202	6.762898	6.736147
10400143	syntaxin binding protein 6 (amisyn)	Stxbp6	0.536751	0.00608433	0.344632	-1.95002	10.80062	10.71578	10.22431	9.990857	10.01343	10.12617
10603346	proteolipid protein 2	Plp2	0.251166	0.00609972	0.344632	-1.95243	9.392202	9.360114	9.247246	9.148815	9.079442	9.017808
10583163	transient receptor potential cation channel, subfamily C, member 6	Trpc6	-0.483412	0.00613292	0.344632	-1.95761	8.384776	8.07165	7.917016	8.93404	8.49669	8.392947
10463389	paired box gene 2	Pax2	0.30496	0.00614071	0.344632	-1.95882	7.611083	7.327577	7.472339	7.262771	7.14018	7.093168
10415187	leucine rich repeat containing 16B	Lrrc16b	-0.388247	0.0061478	0.344632	-1.95992	10.21538	10.63936	10.48063	10.77335	10.79196	10.9348
10563085	Fc receptor, IgG, alpha chain transporter	Fcgrt	0.688811	0.00614907	0.344632	-1.96012	9.161852	9.436032	9.433292	9.067752	8.585741	8.311249
10434281	similar to ubiquitin-conjugating enzyme E2 variant 2	LOC635992	-0.430212	0.00615904	0.344632	-1.96167	7.490936	7.824995	7.752028	7.82365	8.327883	8.207061
10417208	RIKEN cDNA 4930594M22 gene /// transmembrane and tetratricopeptide repeat containing 4	4930594M22Rik /// Tmtc4	0.393458	0.00615927	0.344632	-1.9617	7.271811	7.52903	7.585802	7.19442	6.988729	7.02312
10552425	ZV-set and immunoglobulin domain containing 10 like	Vsig10l	0.283484	0.00617313	0.344632	-1.96385	9.173701	9.355533	9.257271	8.88331	8.971745	9.080998
10534640	EMI domain containing 2	Emid2	0.332692	0.00619091	0.344632	-1.96659	9.526453	9.685472	9.69234	9.428427	9.288876	9.188886
10536401	neurexophilin 1	Nxph1	0.246433	0.00619871	0.344632	-1.9678	10.56849	10.68288	10.55608	10.38843	10.35532	10.3244
10467410	cytochrome P450, family 2, subfamily c, polypeptide 70	Cyp2c70	-0.267925	0.0062232	0.344632	-1.97156	4.884807	4.838479	4.845054	5.063539	5.06903	5.239545
10413874	oxoglutarate dehydrogenase-like	Ogdhl	0.354869	0.00622697	0.344632	-1.97214	9.477397	9.15681	9.110381	9.040131	8.841557	8.798294
10369132	family with sequence similarity 184, member A	Fam184a	-0.24002	0.00623549	0.344632	-1.97344	8.316893	8.338068	8.318511	8.610812	8.593749	8.488972
10397736	potassium channel, subfamily K, member 13	Kcnk13	-0.257892	0.0062642	0.344632	-1.97783	7.338991	7.31157	7.241579	7.618617	7.466424	7.580776
10565089	cytoplasmic polyadenylation element binding protein 1	Cpeb1	-0.356949	0.00626528	0.344632	-1.97799	7.562021	7.891838	7.870897	8.157534	8.080249	8.15782
10424140	collagen, type XIV, alpha 1	Col14a1	-0.322718	0.00626786	0.344632	-1.97839	7.398227	7.426271	7.283264	7.861107	7.571899	7.642909
10500559	hydroxy-delta-5-steroid dehydrogenase, 3 beta- and steroid delta-isomerase 6	Hsd3b6	-0.248951	0.00627287	0.344632	-1.97915	5.181562	5.197257	5.082175	5.36302	5.479155	5.365671
10465043	predicted pseudogene 6293	Gm6293	0.352809	0.00628907	0.344632	-1.98161	9.378007	8.97033	9.176934	8.937256	8.716869	8.81272
10596277	DnaJ (Hsp40) homolog, subfamily C, member 13	Dnajc13	-0.241471	0.00629614	0.344632	-1.98269	9.990118	10.04672	10.08466	10.32512	10.25677	10.26402
10506254	ribonucleoprotein, PTB-binding 2	Raver2	0.262547	0.00630608	0.344632	-1.98419	9.680778	9.615282	9.547486	9.458149	9.343929	9.253827
10591116	FAT tumor suppressor homolog 3 (Drosophila)	Fat3	0.238873	0.00631369	0.344632	-1.98534	10.40418	10.49686	10.5147	10.19105	10.22162	10.28645
10555769	---	---	-0.446399	0.00634418	0.344632	-1.98994	4.133384	4.47439	4.430981	4.579802	4.729684	5.068467
10578399	---	---	-0.261645	0.00634772	0.344632	-1.99048	5.817702	5.853977	5.716232	6.150609	6.028173	5.994064
10412719	synaptoporin	Synpr	0.39684	0.00635037	0.344632	-1.99088	8.78021	8.852953	8.508588	8.488615	8.389362	8.073253
10471759	olfactory receptor 350	Olfr350	-0.30593	0.00635129	0.344632	-1.99101	4.396805	4.505447	4.540623	4.603834	4.863909	4.892922
10604503	olfactory receptor 1324	Olfr1324	-0.226146	0.00635137	0.344632	-1.99103	5.503267	5.47546	5.54144	5.711765	5.727658	5.759181
10453629	RIKEN cDNA 9430020K01 gene	9430020K01Rik	0.438292	0.00640026	0.346341	-1.99835	9.361143	9.124783	9.473642	9.138958	8.713312	8.792421
10423505	carboxymethylenebutenolidase-like (Pseudomonas)	Cmbl	-0.335838	0.00641272	0.346341	-2.00021	9.568678	9.918245	9.734063	10.04597	10.05285	10.12968
10482766	reprimo, TP53 dependent G2 arrest mediator candidate	Rprm	-0.400185	0.00642278	0.346341	-2.0017	9.789974	10.00669	10.15097	10.46486	10.41936	10.26397
10504751	---	---	0.3378	0.00647039	0.346341	-2.00876	4.606275	4.480917	4.288248	4.091867	4.09178	4.178393
10564262	makorin, ring finger protein, 3	Mkrn3	-0.239373	0.00647321	0.346341	-2.00918	8.264358	8.326454	8.22608	8.454783	8.570042	8.510186
10413152	RIKEN cDNA 1700112E06 gene	1700112E06Rik	0.292021	0.00647669	0.346341	-2.00969	6.16829	6.223717	6.174507	6.004911	5.762089	5.923451
10484579	olfactory receptor 1051	Olfr1051	-0.538584	0.00650853	0.346341	-2.01437	3.28576	3.436144	3.710798	3.723056	3.904183	4.421216
10357579	MAP kinase-activated protein kinase 2	Mapkapk2	0.300815	0.00651316	0.346341	-2.01505	9.413781	9.446941	9.603951	9.036403	9.263837	9.261987
10475437	sorbitol dehydrogenase	Sord	0.314257	0.00651912	0.346341	-2.01593	10.51509	10.61825	10.56997	10.40189	10.23777	10.12088
10526169	calneuron 1	Caln1	0.33832	0.00652062	0.346341	-2.01615	11.60615	11.61835	11.42573	11.38502	11.23579	11.01446
10522712	RE1-silencing transcription factor	Rest	0.437358	0.00652983	0.346341	-2.0175	7.93496	7.643554	7.69171	7.521905	7.401567	7.034679
10420780	L-threonine dehydrogenase	Tdh	-0.434645	0.00652988	0.346341	-2.0175	6.309999	6.422007	6.494787	7.099482	6.678631	6.752614
10450374	DNA segment, Chr 17, human D6S56E 5	D17H6S56E-5	0.492324	0.00654464	0.346474	-2.01966	8.268629	7.648808	7.811093	7.627833	7.339907	7.283819
10603805	microRNA 221	Mir221	-0.237925	0.00657557	0.346523	-2.02416	4.797261	4.774846	4.752821	5.083039	4.948889	5.006775
10464251	attractin like 1	Atrnl1	0.362555	0.00658123	0.346523	-2.02499	9.722136	9.823017	9.875095	9.607388	9.450077	9.275118
10570963	zinc finger, matrin type 4	Zmat4	0.276337	0.00658991	0.346523	-2.02625	8.977763	8.870423	8.842674	8.727599	8.645873	8.488377
10355914	---	---	0.229408	0.00659459	0.346523	-2.02692	4.245278	4.332013	4.24671	4.041	4.07769	4.017087
10508805	WAS protein family, member 2	Wasf2	0.266374	0.00662414	0.346957	-2.0312	9.451936	9.225124	9.356638	9.091239	9.043654	9.099682
10484701	olfactory receptor 1156	Olfr1156	-0.308326	0.00664249	0.346957	-2.03384	4.887214	5.144766	5.105376	5.39698	5.346271	5.319082
10419814	cadherin-like 24	Cdh24	0.247545	0.00664869	0.346957	-2.03473	9.410039	9.392418	9.537099	9.222201	9.184289	9.190431
10532956	calcium binding protein 1	Cabp1	0.437546	0.00665195	0.346957	-2.0352	8.296321	7.971303	8.014764	7.964211	7.562316	7.443224
10445046	tripartite motif-containing 10	Trim10	-0.272555	0.00675315	0.351587	-2.04963	5.961546	5.989762	5.90292	6.130534	6.214879	6.32648
10388284	olfactory receptor 389	Olfr389	-0.350478	0.00677219	0.35193	-2.05232	5.266984	5.231468	5.207104	5.373057	5.719816	5.664116
10391828	complement component 1, q subcomponent-like 1	C1ql1	-0.437867	0.00680616	0.353046	-2.0571	11.27517	10.94862	11.05245	11.65439	11.23117	11.70428
10556381	microtubule associated monoxygenase, calponin and LIM domain containing 2	Mical2	-0.464849	0.00682912	0.353367	-2.06032	8.681767	8.073144	8.520956	8.973146	8.75221	8.945059
10408647	RIKEN cDNA 1810022C23 gene /// RIKEN cDNA 4933417A18 gene	1810022C23Rik /// 4933417A18Rik	0.27823	0.00683735	0.353367	-2.06148	5.95505	5.899411	5.707431	5.622262	5.558363	5.546577
10533050	heat shock protein 8	Hspb8	0.51874	0.00685612	0.353691	-2.06409	8.12815	8.289259	7.914716	7.894306	7.642502	7.239098
10527963	predicted gene 10484	Gm10484	-0.341434	0.0068884	0.354109	-2.06859	4.054881	4.370626	4.247158	4.516326	4.494373	4.686267
10546557	family with sequence similarity 19, member A4	Fam19a4	0.451388	0.00688928	0.354109	-2.06871	7.812236	7.603572	7.229998	7.193687	7.187208	6.910747
10576246	predicted gene 10063 /// ribosomal protein S12, pseudogene 2 /// ribosomal protein S12	Gm10063 /// Rps12-ps2 /// Rps12	0.25415	0.00694073	0.355001	-2.07582	10.84429	10.71116	10.67188	10.53194	10.4285	10.50444
10595798	cDNA sequence BC043934	BC043934	0.295895	0.00694153	0.355001	-2.07593	6.256108	6.516766	6.382224	6.034174	6.219332	6.013908
10544036	ATPase, H+ transporting, lysosomal V0 subunit A4 /// RIKEN cDNA D630045J12 gene	Atp6v0a4 /// D630045J12Rik	-0.310678	0.00694431	0.355001	-2.07631	6.525406	6.304016	6.459031	6.718789	6.612727	6.88897
10372139	neurotensin	Nts	0.741354	0.00696614	0.355436	-2.07932	8.019098	7.89291	8.793864	7.572126	7.48576	7.423924
10598240	shroom family member 4	Shroom4	0.252361	0.00701739	0.355436	-2.08632	7.322021	7.152484	7.298069	7.07267	6.942102	7.00072
10604974	centrin 2	Cetn2	-0.229677	0.00704471	0.355436	-2.09004	9.000036	9.062821	9.076487	9.246289	9.328788	9.253299
10384398	growth factor receptor bound protein 10	Grb10	-0.279033	0.00704793	0.355436	-2.09048	10.09933	10.07971	10.26932	10.50133	10.33203	10.4521
10568363	armadillo repeat containing, X-linked 3	Armcx3	0.40953	0.00708451	0.355436	-2.09543	11.40094	11.26132	10.99949	10.93692	10.95057	10.54567
10525932	transmembrane protein 132C	Tmem132c	0.399775	0.00708567	0.355436	-2.09558	9.035383	9.439971	9.443332	8.914888	8.958479	8.845995
10520499	predicted gene 1060	Gm1060	-0.27105	0.00709424	0.355436	-2.09674	6.748454	6.826575	6.823056	7.152119	7.100976	6.958139
10453057	cytochrome P450, family 1, subfamily b, polypeptide 1 /// RIKEN cDNA 1700038P13 gene	Cyp1b1 /// 1700038P13Rik	1.49738	0.00712467	0.355436	-2.10083	6.661026	8.09747	8.434199	6.49755	6.308167	5.894842
10425799	RNA U12, small nuclear	Rnu12	0.297323	0.00713753	0.355436	-2.10256	7.471334	7.439371	7.393307	7.291572	7.144632	6.97584
10497808	pyroglutamylated RFamide peptide receptor	Qrfpr	0.449828	0.00714141	0.355436	-2.10308	7.303759	7.369907	7.087498	6.906078	6.562385	6.943218
10368270	predicted gene 10063 /// ribosomal protein S12	Gm10063 /// Rps12	0.27112	0.00714934	0.355436	-2.10414	10.58794	10.43893	10.37286	10.26201	10.11671	10.20765
10469786	interleukin 1 family, member 9	Il1f9	-0.254611	0.00716357	0.355436	-2.10604	4.835775	4.998381	4.878919	5.187508	5.12755	5.161849
10508709	---	---	-0.292554	0.00719413	0.355436	-2.11011	5.473541	5.610986	5.381899	5.881897	5.74433	5.71786
10460738	cell division cycle associated 5	Cdca5	0.447169	0.00720671	0.355436	-2.11179	7.919201	7.416099	7.391462	7.312517	7.067674	7.005065
10407390	polypyrimidine tract binding protein 1	Ptbp1	0.278215	0.0072069	0.355436	-2.11181	10.17482	10.10636	9.916579	9.793269	9.814127	9.755719
10591123	FAT tumor suppressor homolog 3 (Drosophila)	Fat3	0.278773	0.00721467	0.355436	-2.11284	10.76346	10.80374	10.88285	10.3888	10.57178	10.65315
10410302	RIKEN cDNA E130120F12 gene	E130120F12Rik	0.225346	0.0072416	0.355436	-2.11641	5.624133	5.601322	5.538183	5.385015	5.336723	5.365862
10351640	---	---	-0.250495	0.00725244	0.355436	-2.11784	6.338759	6.418878	6.278078	6.547159	6.591438	6.648602
10571747	---	---	0.295473	0.00727228	0.355436	-2.12045	4.703844	4.533714	4.486613	4.402193	4.303463	4.132095
10572932	N(alpha)-acetyltransferase 20, NatB catalytic subunit	Naa20	0.216843	0.00731603	0.355436	-2.12619	10.52426	10.49101	10.52805	10.29978	10.30454	10.28847
10528872	sonic hedgehog	Shh	-0.324123	0.00732279	0.355436	-2.12707	8.13037	7.908742	8.183231	8.313879	8.322884	8.557948
10604656	X-linked lymphocyte-regulated complex	Xlr	0.434434	0.00732717	0.355436	-2.12764	5.934948	6.061173	6.320752	5.682829	5.815247	5.515495
10606565	---	---	0.24513	0.00732943	0.355436	-2.12794	11.26256	11.16225	11.18867	10.91955	10.92501	11.03353
10606571	---	---	0.24513	0.00732943	0.355436	-2.12794	11.26256	11.16225	11.18867	10.91955	10.92501	11.03353
10606575	---	---	0.24513	0.00732943	0.355436	-2.12794	11.26256	11.16225	11.18867	10.91955	10.92501	11.03353
10606567	predicted gene 10063 /// ribosomal protein S12, pseudogene 2 /// ribosomal protein S12	Gm10063 /// Rps12-ps2 /// Rps12	0.237973	0.00733142	0.355436	-2.1282	11.44917	11.35388	11.38674	11.12555	11.12854	11.22178
10606569	predicted gene 10063 /// ribosomal protein S12, pseudogene 2 /// ribosomal protein S12	Gm10063 /// Rps12-ps2 /// Rps12	0.237973	0.00733142	0.355436	-2.1282	11.44917	11.35388	11.38674	11.12555	11.12854	11.22178
10606573	---	---	0.237973	0.00733142	0.355436	-2.1282	11.44917	11.35388	11.38674	11.12555	11.12854	11.22178
10606577	ribosomal protein S12, pseudogene 2 /// ribosomal protein S12	Rps12-ps2 /// Rps12	0.237973	0.00733142	0.355436	-2.1282	11.44917	11.35388	11.38674	11.12555	11.12854	11.22178
10606579	ribosomal protein S12, pseudogene 2 /// ribosomal protein S12	Rps12-ps2 /// Rps12	0.237973	0.00733142	0.355436	-2.1282	11.44917	11.35388	11.38674	11.12555	11.12854	11.22178
10539967	vomeronasal 1 receptor 50	Vmn1r50	-0.465012	0.00737044	0.355436	-2.13328	5.37491	5.39267	5.126029	5.648189	5.629799	6.010657
10532678	RIKEN cDNA F830115B05 gene	F830115B05Rik	-0.239764	0.0073713	0.355436	-2.13339	6.240282	6.14781	6.282328	6.418237	6.474178	6.497298
10540599	copine family member IX	Cpne9	0.479357	0.00737457	0.355436	-2.13381	7.63476	7.072131	7.504642	7.174924	6.752879	6.84566
10548000	lymphotoxin B receptor	Ltbr	0.235987	0.00738797	0.355436	-2.13555	8.246876	8.143287	8.148216	8.003363	7.949295	7.877759
10499952	cysteine-rich C-terminal 1	Crct1	-0.322107	0.00739287	0.355436	-2.13618	5.928557	6.115798	6.22582	6.232766	6.482784	6.520947
10587554	trophoblast glycoprotein	Tpbg	0.591205	0.00743767	0.355678	-2.14197	9.750339	9.107068	8.989506	8.913998	8.716521	8.442779
10396472	DNA binding protein with his-thr domain	Dbpht2	-0.484141	0.00744161	0.355678	-2.14247	9.154758	8.56847	8.811357	9.573467	9.27122	9.142321
10502881	ST6 (alpha-N-acetyl-neuraminyl-2,3-beta-galactosyl-1,3)-N-acetylgalactosaminide alpha-2,6-sialyltransferase 5	St6galnac5	-0.406177	0.00744464	0.355678	-2.14286	10.53109	10.81827	11.02415	10.99063	11.28421	11.3172
10386033	FAT tumor suppressor homolog 2 (Drosophila)	Fat2	0.38348	0.00744823	0.355678	-2.14332	7.347151	6.856558	7.153475	6.793842	6.677749	6.735153
10345777	interleukin 1 receptor-like 2	Il1rl2	0.303874	0.00746177	0.355724	-2.14506	5.718409	5.452782	5.582959	5.424116	5.238416	5.179996
10562166	hepcidin antimicrobial peptide 2	Hamp2	-0.339245	0.00756175	0.359883	-2.1578	7.882867	7.650184	7.684696	8.306822	7.970989	7.957671
10447383	epithelial cell adhesion molecule	Epcam	-0.461069	0.00759978	0.361085	-2.1626	7.347878	6.929957	7.135036	7.472945	7.774384	7.548749
10577996	unc-5 homolog D (C. elegans)	Unc5d	-0.43848	0.00765722	0.362429	-2.16981	9.54549	9.926619	10.10992	10.09647	10.39886	10.40214
10404404	forkhead box F2	Foxf2	0.523691	0.00766887	0.362429	-2.17126	8.16823	8.285701	8.298933	7.924964	7.910953	7.345873
10571922	NIMA (never in mitosis gene a)-related expressed kinase 1	Nek1	-0.228114	0.00767667	0.362429	-2.17224	9.000305	9.037302	9.00543	9.251988	9.300602	9.174788
10367830	glutamate receptor, metabotropic 1	Grm1	0.385	0.00770124	0.362429	-2.1753	10.48812	10.44687	10.13161	10.18521	9.959713	9.766677
10563077	reticulocalbin 3, EF-hand calcium binding domain	Rcn3	0.910421	0.0077045	0.362429	-2.1757	8.507673	9.295258	9.143968	8.470416	8.080067	7.665154
10597413	cartilage associated protein	Crtap	0.327373	0.00772042	0.362429	-2.17768	8.610708	8.576511	8.62867	8.476728	8.233746	8.123295
10362424	triadin	Trdn	0.84519	0.00772846	0.362429	-2.17867	4.748639	3.712105	4.647101	3.334774	3.445637	3.791864
10443852	RAS protein activator like 3 /// RIKEN cDNA A530088E08 gene	Rasal3 /// A530088E08Rik	-0.323782	0.00773063	0.362429	-2.17894	5.868885	6.103308	6.1061	6.428523	6.256457	6.36466
10434860	osteocrin	Ostn	-0.309101	0.00775795	0.362476	-2.18232	4.708055	5.009612	4.861417	5.040174	5.200177	5.266035
10351623	F11 receptor	F11r	0.491525	0.0077884	0.362476	-2.18607	8.34356	8.126685	8.03758	7.938239	7.800007	7.295004
10408444	prolactin family 7, subfamily c, member 1	Prl7c1	-0.403995	0.00779218	0.362476	-2.18653	4.175113	4.510799	4.122905	4.688985	4.579212	4.752606
10368700	cDNA sequence BC021785 /// RIKEN cDNA G630090E17 gene	BC021785 /// G630090E17Rik	0.289223	0.00780136	0.362476	-2.18766	4.866313	4.936581	4.718665	4.471556	4.562617	4.619717
10368370	predicted gene 8681	Gm8681	0.449767	0.00780228	0.362476	-2.18777	7.27142	7.15076	6.74799	6.518843	6.733589	6.568436
10408085	histone cluster 1, H2ah /// histone cluster 1, H2af /// histone cluster 1, H2ag /// predicted gene 11276 /// histone cluster 1, H2ao /// histone cluster 1, H2ai /// histone cluster 1, H2ad /// histone cluster 1, H2ak /// histone cluster 1, H2an	Hist1h2ah /// Hist1h2af /// Hist1h2ag /// Gm11276 /// Hist1h2ao /// Hist1h2ai /// Hist1h2ad /// Hist1h2ak /// Hist1h2an	0.3088	0.00780855	0.362476	-2.18854	12.59498	12.33467	12.2707	12.11965	12.06387	12.09043
10384378	dopa decarboxylase	Ddc	-0.512047	0.00789097	0.365282	-2.1986	11.64079	11.44386	11.22877	11.78186	11.87393	12.19377
10390175	nerve growth factor receptor (TNFR superfamily, member 16)	Ngfr	0.462009	0.00789485	0.365282	-2.19907	9.145199	8.542912	8.638845	8.470531	8.241004	8.229395
10606835	brain expressed X-linked 2	Bex2	-0.315803	0.0079456	0.365686	-2.2052	9.50421	9.826921	9.808916	9.926295	10.11567	10.04549
10590821	RIKEN cDNA 9230110C19 gene	9230110C19Rik	-0.242956	0.00794586	0.365686	-2.20523	8.129187	8.208113	8.269915	8.350361	8.47219	8.513531
10469020	BEN domain containing 7	Bend7	-0.344345	0.00794634	0.365686	-2.20529	8.289876	8.392335	8.672737	8.774607	8.831066	8.782311
10457729	---	---	0.377796	0.00795533	0.365686	-2.20638	8.693829	8.285481	8.257091	8.176594	7.946036	7.980383
10539981	vomeronasal 1 receptor 54	Vmn1r54	-0.259096	0.00801445	0.367806	-2.21347	4.274123	4.358847	4.502504	4.597973	4.601173	4.713616
10448168	formyl peptide receptor, related sequence 3	Fpr-rs3	-0.449276	0.00804692	0.368461	-2.21734	6.077654	6.263264	6.019052	6.247708	6.723516	6.736574
10513164	protein tyrosine phosphatase, non-receptor type 3	Ptpn3	0.272611	0.00806044	0.368461	-2.21895	7.724451	7.533615	7.631583	7.306324	7.307296	7.458195
10596095	Eph receptor B1	Ephb1	0.439093	0.00807179	0.368461	-2.22029	9.53933	10.08145	10.00477	9.221428	9.548183	9.53866
10376885	small nucleolar RNA, C/D box 49B	Snord49b	0.686131	0.0080958	0.368461	-2.22314	10.62338	10.25029	10.73464	10.12345	9.996608	9.429858
10555917	olfactory receptor 689	Olfr689	-0.342484	0.00810009	0.368461	-2.22365	5.539153	5.75721	5.454067	6.003415	5.828044	5.946424
10466296	olfactory receptor 262	Olfr262	-0.234894	0.00810693	0.368461	-2.22445	5.564939	5.556098	5.472733	5.775876	5.713589	5.808988
10591092	FAT tumor suppressor homolog 3 (Drosophila)	Fat3	0.29656	0.00813287	0.368668	-2.22751	9.139351	9.228748	9.404844	8.814064	9.014957	9.054243
10418982	RIKEN cDNA 4930596D02 gene	4930596D02Rik	-0.314165	0.00814335	0.368668	-2.22875	5.624339	5.647174	5.492412	6.088706	5.87703	5.740684
10563959	---	---	0.764673	0.0081506	0.368668	-2.2296	7.799407	7.163503	7.991673	7.008589	7.04389	6.608085
10415766	sacsin	Sacs	0.257746	0.00819076	0.369893	-2.23431	9.121576	9.011409	9.110173	8.763677	8.90816	8.798083
10367626	RIKEN cDNA 1700052N19 gene	1700052N19Rik	0.279855	0.00822132	0.370681	-2.23788	7.116308	7.135585	7.002432	6.85717	6.918301	6.639289
10358188	G protein-coupled receptor 25	Gpr25	0.292787	0.00823868	0.370872	-2.2399	9.250082	9.223452	8.993931	8.96048	8.800246	8.828379
10606581	ribosomal protein S12	Rps12	0.232287	0.00827224	0.371405	-2.24379	11.23357	11.12888	11.16804	10.91687	10.9117	11.00506
10420483	PHD finger protein 11	Phf11	-0.349269	0.00827772	0.371405	-2.24442	4.960654	4.788826	4.752307	5.148645	5.038816	5.362133
10358272	LIM homeobox protein 9	Lhx9	1.58132	0.00828995	0.371405	-2.24584	7.575064	9.639074	9.531552	7.345986	7.478381	7.177351
10404045	histone cluster 1, H2ah /// histone cluster 1, H2af /// histone cluster 1, H2ak /// histone cluster 1, H2ae /// histone cluster 1, H2ag /// predicted gene 11276 /// histone cluster 1, H2ao /// histone cluster 1, H2ai /// histone cluster 1, H2ad /// histone cluster 1, H2an	Hist1h2ah /// Hist1h2af /// Hist1h2ak /// Hist1h2ae /// Hist1h2ag /// Gm11276 /// Hist1h2ao /// Hist1h2ai /// Hist1h2ad /// Hist1h2an	0.298127	0.00830564	0.37152	-2.24765	12.61768	12.36462	12.30064	12.17804	12.09435	12.11617
10576049	forkhead box F1a	Foxf1a	0.667566	0.00833931	0.371637	-2.25153	7.663588	8.048244	8.194643	7.417858	7.566458	6.91946
10538706	multimerin 1	Mmrn1	0.845762	0.00834588	0.371637	-2.25228	5.749518	6.408842	6.973051	5.563718	5.392861	5.637547
10580635	carboxylesterase 3	Ces3	-0.404081	0.00838057	0.371637	-2.25625	5.570036	6.084388	5.874952	6.218243	6.225127	6.298249
10518331	---	---	-0.425729	0.00838153	0.371637	-2.25636	6.748821	6.502857	6.696249	7.002969	6.844155	7.377991
10421577	predicted gene 9779	Gm9779	-0.361459	0.00838762	0.371637	-2.25706	4.851466	5.030891	4.799866	5.45996	5.186504	5.120137
10541910	Von Willebrand factor homolog	Vwf	0.639608	0.00839882	0.371637	-2.25834	8.544112	8.743752	9.098389	8.479889	8.026129	7.961411
10386178	olfactory receptor 30	Olfr30	-0.249332	0.00842504	0.371637	-2.26133	6.447097	6.502724	6.314925	6.695202	6.644269	6.673272
10583008	caspase 12	Casp12	0.31029	0.00846386	0.371637	-2.26573	4.784161	4.732318	4.825209	4.664764	4.35186	4.394194
10366956	signal transducer and activator of transcription 6	Stat6	0.344629	0.00846538	0.371637	-2.2659	7.741841	7.523529	7.599964	7.439357	7.327866	7.064225
10371578	achaete-scute complex homolog 1 (Drosophila)	Ascl1	0.691256	0.00847123	0.371637	-2.26656	10.3058	9.519699	9.32178	9.273062	8.850685	8.949765
10508686	mitochondrial trans-2-enoyl-CoA reductase	Mecr	0.253966	0.00847715	0.371637	-2.26723	9.373329	9.236573	9.142552	9.026884	8.989516	8.974157
10575693	vesicle amine transport protein 1 homolog-like (T. californica)	Vat1l	-0.298	0.00849593	0.371637	-2.26935	11.66864	11.5943	11.70564	12.11552	11.92089	11.82617
10531197	a disintegrin-like and metallopeptidase (reprolysin type) with thrombospondin type 1 motif, 3	Adamts3	0.405106	0.00850279	0.371637	-2.27013	8.750443	8.670217	9.005441	8.498979	8.474169	8.237635
10404063	histone cluster 1, H2ab	Hist1h2ab	0.682269	0.00850488	0.371637	-2.27036	6.380408	5.462986	5.973518	5.408237	5.323053	5.038816
10608249	---	---	-0.551567	0.00851612	0.371637	-2.27163	4.59866	5.180982	4.885906	5.031385	5.753012	5.535851
10464388	predicted gene 10063 /// ribosomal protein S12, pseudogene 2 /// ribosomal protein S12	Gm10063 /// Rps12-ps2 /// Rps12	0.253097	0.00853955	0.371637	-2.27426	10.72159	10.57077	10.52548	10.40656	10.28393	10.36806
10496324	solute carrier family 39 (metal ion transporter), member 8	Slc39a8	0.391067	0.00854042	0.371637	-2.27436	8.990534	9.024067	8.875706	8.82403	8.586645	8.306431
10542632	islet amyloid polypeptide	Iapp	-0.219426	0.0085577	0.371637	-2.2763	5.201654	5.089973	5.126097	5.379967	5.336916	5.359118
10461028	tRNA phosphotransferase 1	Trpt1	0.231954	0.00856326	0.371637	-2.27692	8.39574	8.384419	8.404621	8.220839	8.07127	8.196809
10559509	CDC42 effector protein (Rho GTPase binding) 5	Cdc42ep5	0.391494	0.00858218	0.371637	-2.27903	7.348279	7.584954	7.14182	7.106228	6.910334	6.88401
10408225	histone cluster 1, H4c	Hist1h4c	0.315398	0.00858433	0.371637	-2.27927	7.590831	7.27193	7.47036	7.199863	7.15378	7.033283
10544403	olfactory receptor 459	Olfr459	-0.362484	0.00861063	0.372206	-2.28221	5.956869	6.186843	5.85488	6.281805	6.31315	6.491089
10388902	lectin, galactose binding, soluble 9	Lgals9	0.321835	0.00864986	0.37333	-2.28656	8.608736	8.552727	8.602639	8.451981	8.263744	8.082873
10474915	GTP cyclohydrolase I feedback regulator	Gchfr	-0.604579	0.00866824	0.373553	-2.2886	7.308925	7.436694	7.48702	7.666353	7.860065	8.519957
10361771	pleiomorphic adenoma gene-like 1	Plagl1	0.278548	0.00869316	0.373568	-2.29135	9.745046	9.906113	10.02793	9.556684	9.668822	9.617939
10552824	Harvey rat sarcoma oncogene, subgroup R	Rras	0.341853	0.00869652	0.373568	-2.29172	10.22853	10.00907	9.968395	9.963273	9.644808	9.572354
10531653	transmembrane protein 150C	Tmem150c	-0.278187	0.00870822	0.373568	-2.29301	10.86384	11.13781	11.0439	11.26404	11.37325	11.24282
10487890	endogenous retroviral sequence 3	Erv3	-0.246309	0.00874571	0.374434	-2.29712	5.352067	5.376864	5.439239	5.681063	5.524931	5.701103
10488147	fibronectin leucine rich transmembrane protein 3	Flrt3	-0.493695	0.00876289	0.374434	-2.299	9.341946	9.887153	9.924832	9.909546	10.33314	10.39233
10588294	topoisomerase (DNA) II binding protein 1	Topbp1	0.232317	0.00876814	0.374434	-2.29958	9.485798	9.369167	9.459355	9.209803	9.243355	9.16421
10448506	cyclin F	Ccnf	0.37607	0.008818	0.374634	-2.30501	8.270457	7.84527	7.931964	7.856244	7.540493	7.522745
10359624	paired related homeobox 1	Prrx1	0.520668	0.00882993	0.374634	-2.30631	9.116396	8.774885	8.675732	8.727978	8.285035	7.991997
10563728	similar to MAS-related GPR, member A4 /// predicted gene 5734	LOC677460 /// Gm5734	-0.256072	0.00883725	0.374634	-2.3071	6.719858	6.584528	6.58873	6.930781	6.775376	6.955175
10601942	Nik related kinase	Nrk	0.307366	0.00884341	0.374634	-2.30777	6.034365	6.160886	6.365425	5.754914	5.946852	5.936812
10453636	supervillin	Svil	0.488553	0.00884544	0.374634	-2.30799	8.05579	8.047115	8.49298	7.917103	7.606472	7.606652
10511810	POU domain, class 3, transcription factor 2	Pou3f2	0.597781	0.00887489	0.374634	-2.31118	9.418178	9.619515	9.608516	8.428724	9.222569	9.201574
10439895	activated leukocyte cell adhesion molecule	Alcam	-0.22905	0.00890961	0.374634	-2.31492	11.72076	11.80815	11.82412	12.01834	12.05849	11.96335
10453047	predicted gene 9374	Gm9374	-0.236471	0.00891406	0.374634	-2.3154	8.134591	8.196175	8.093884	8.293348	8.417922	8.422793
10507076	selection and upkeep of intraepithelial T cells 3	Skint3	0.219141	0.00891934	0.374634	-2.31597	3.82391	3.719472	3.719689	3.549109	3.526711	3.529827
10398082	RIKEN cDNA 4930408O17 gene	4930408O17Rik	-0.316314	0.00892669	0.374634	-2.31676	6.071136	6.017025	5.939355	6.522059	6.159819	6.294581
10416689	olfactomedin 4	Olfm4	-0.31284	0.00893038	0.374634	-2.31715	6.690866	6.838758	6.610462	6.953621	6.971726	7.153259
10443527	proviral integration site 1	Pim1	0.308844	0.00894006	0.374634	-2.31819	8.574785	8.273724	8.454403	8.064871	8.085957	8.225553
10464572	NADH dehydrogenase (ubiquinone) flavoprotein 1	Ndufv1	0.220633	0.0089451	0.374634	-2.31873	11.34502	11.2324	11.28581	11.11435	11.05278	11.0342
10511333	pleiomorphic adenoma gene 1	Plag1	0.339255	0.00896521	0.374921	-2.32089	6.688563	6.558042	6.791474	6.203067	6.491351	6.325896
10420657	predicted gene 10063 /// ribosomal protein S12, pseudogene 2 /// ribosomal protein S12	Gm10063 /// Rps12-ps2 /// Rps12	0.232183	0.00905407	0.375599	-2.33034	10.66793	10.57398	10.60269	10.35174	10.33856	10.45775
10450731	---	---	-0.397362	0.00905427	0.375599	-2.33036	5.618989	5.163926	5.579075	6.03151	5.665574	5.856993
10525464	ORAI calcium release-activated calcium modulator 1	Orai1	0.237978	0.00905926	0.375599	-2.33089	8.236158	8.099301	8.210073	8.02546	7.913503	7.892635
10524588	ankyrin repeat domain 13a /// RIKEN cDNA 4930515G01 gene	Ankrd13a /// 4930515G01Rik	0.214083	0.00906755	0.375599	-2.33177	10.29086	10.20385	10.27333	10.06783	10.003	10.05496
10408118	histone cluster 1, H2ah /// histone cluster 1, H2af /// histone cluster 1, H2ak /// histone cluster 1, H2ag /// histone cluster 1, H2ai /// histone cluster 1, H2ad /// predicted gene 11276 /// histone cluster 1, H2ao /// histone cluster 1, H2an	Hist1h2ah /// Hist1h2af /// Hist1h2ak /// Hist1h2ag /// Hist1h2ai /// Hist1h2ad /// Gm11276 /// Hist1h2ao /// Hist1h2an	0.29119	0.00908655	0.375599	-2.33377	12.555	12.29656	12.24357	12.12763	12.0358	12.05813
10475502	predicted gene 14085 /// solute carrier family 28 (sodium-coupled nucleoside transporter), member 2	Gm14085 /// Slc28a2	-0.268685	0.00909543	0.375599	-2.33471	5.420219	5.51413	5.308945	5.74732	5.613666	5.688362
10501074	chymosin	Cym	-0.240764	0.00910747	0.375599	-2.33598	7.07057	7.00418	7.126527	7.223467	7.305861	7.39424
10423921	oxidation resistance 1	Oxr1	0.455737	0.00911139	0.375599	-2.33639	10.10416	9.598356	9.486644	9.409434	9.266924	9.145592
10425507	melanin-concentrating hormone receptor 1	Mchr1	-0.270514	0.00911194	0.375599	-2.33645	9.303376	9.223764	9.071667	9.590017	9.408336	9.411997
10494795	nescient helix loop helix 2	Nhlh2	-0.789006	0.0091262	0.375599	-2.33795	7.094891	7.755867	8.236712	8.054426	8.736847	8.663215
10351998	---	---	0.321019	0.00913226	0.375599	-2.33859	5.48774	5.719023	5.825402	5.324539	5.446155	5.298415
10548105	cyclin D2	Ccnd2	0.609265	0.00914252	0.375599	-2.33966	10.64987	10.31975	10.1864	10.21153	9.815067	9.301629
10491962	forkhead box O1	Foxo1	-0.41618	0.00915636	0.375599	-2.34111	8.732051	8.727263	9.060284	8.975022	9.358166	9.43495
10546180	predicted gene 839	Gm839	-0.244598	0.00917433	0.375599	-2.34299	5.221885	5.038424	5.165299	5.365894	5.405434	5.388074
10471912	kynureninase (L-kynurenine hydrolase)	Kynu	0.409476	0.00918961	0.375599	-2.34459	5.550342	6.113743	5.919499	5.373174	5.492423	5.489558
10452633	TGFB-induced factor homeobox 1	Tgif1	0.493761	0.009194	0.375599	-2.34505	7.863546	7.686833	7.592314	7.612206	7.164655	6.884549
10555809	olfactory receptor 243	Olfr243	-0.512879	0.00924774	0.377249	-2.35063	3.746792	4.09237	3.922694	4.017661	4.575159	4.707673
10408072	histone cluster 1, H2ah /// histone cluster 1, H2ai /// predicted gene 11276 /// histone cluster 1, H2ao /// histone cluster 1, H2ad	Hist1h2ah /// Hist1h2ai /// Gm11276 /// Hist1h2ao /// Hist1h2ad	0.287553	0.00926431	0.37738	-2.35235	12.7797	12.5419	12.47555	12.35114	12.26881	12.31454
10566290	---	---	-0.303743	0.009316	0.378317	-2.35769	4.987842	4.926824	4.793661	5.205011	5.088033	5.326512
10494085	selenium binding protein 2	Selenbp2	0.299152	0.00932278	0.378317	-2.35838	7.045846	6.877888	6.973051	6.536169	6.770154	6.693007
10554658	Riken cDNA A530021J07 gene	A530021J07Rik	-0.222709	0.00932746	0.378317	-2.35886	4.821196	4.691855	4.755337	4.968568	4.987539	4.980407
10536353	distal-less homeobox 6	Dlx6	0.449566	0.00934821	0.378616	-2.361	7.133989	7.385171	7.481085	7.060604	6.921761	6.669181
10531191	a disintegrin-like and metallopeptidase (reprolysin type) with thrombospondin type 1 motif, 3	Adamts3	0.275156	0.00939027	0.379405	-2.3653	8.395083	8.497579	8.456492	8.171393	8.316281	8.036012
10541307	ubiquitin specific peptidase 18	Usp18	0.336379	0.00939455	0.379405	-2.36574	7.00783	6.913028	6.794423	6.783937	6.572824	6.349384
10526838	glutamate oxaloacetate transaminase 2, mitochondrial	Got2	0.377597	0.00941799	0.379545	-2.36813	9.486948	9.087015	9.062204	8.943124	8.685225	8.875028
10508486	---	---	-0.350022	0.00944064	0.379545	-2.37043	5.556455	5.601401	5.744019	6.170367	5.793036	5.988538
10408111	histone cluster 1, H2ah /// histone cluster 1, H2af /// histone cluster 1, H2ai /// predicted gene 11276 /// histone cluster 1, H2ao /// histone cluster 1, H2ac /// histone cluster 1, H2ad /// histone cluster 1, H2ak /// histone cluster 1, H2ag /// histone cluster 1, H2an	Hist1h2ah /// Hist1h2af /// Hist1h2ai /// Gm11276 /// Hist1h2ao /// Hist1h2ac /// Hist1h2ad /// Hist1h2ak /// Hist1h2ag /// Hist1h2an	0.289547	0.00945009	0.379545	-2.37139	12.78363	12.53661	12.47147	12.34912	12.26815	12.3058
10403955	histone cluster 1, H2ah /// histone cluster 1, H2af /// histone cluster 1, H2ak /// histone cluster 1, H2ai /// histone cluster 1, H2ad /// predicted gene 11276 /// histone cluster 1, H2ao /// histone cluster 1, H2an	Hist1h2ah /// Hist1h2af /// Hist1h2ak /// Hist1h2ai /// Hist1h2ad /// Gm11276 /// Hist1h2ao /// Hist1h2an	0.28946	0.00945171	0.379545	-2.37156	12.78347	12.53662	12.47147	12.349	12.26833	12.30585
10544284	taste receptor, type 2, member 138	Tas2r138	-0.235521	0.00952153	0.379882	-2.37861	6.287737	6.387833	6.386765	6.511859	6.570969	6.68607
10362062	RIKEN cDNA 1700021A07 gene	1700021A07Rik	-0.261982	0.00952666	0.379882	-2.37913	6.892478	7.098198	6.951421	7.248433	7.19218	7.287431
10412735	---	---	-0.264783	0.00954462	0.379882	-2.38094	5.149864	4.976476	5.034147	5.410092	5.350695	5.19405
10374202	adenylate cyclase 1	Adcy1	0.271403	0.0095465	0.379882	-2.38113	10.87633	10.69327	10.76912	10.66811	10.41291	10.44349
10399465	family with sequence similarity 84, member A	Fam84a	0.250883	0.00956493	0.379882	-2.38298	10.6348	10.73517	10.80601	10.52199	10.39668	10.50466
10598575	LanC lantibiotic synthetase component C-like 3 (bacterial)	Lancl3	0.3638	0.00959003	0.379882	-2.38549	8.227556	8.278074	8.133524	7.597376	7.998183	7.952195
10433274	vasorin	Vasn	0.225947	0.00960513	0.379882	-2.387	6.619979	6.584091	6.536594	6.441311	6.299046	6.322466
10459363	family with sequence similarity 38, member B	Fam38b	0.32255	0.00960714	0.379882	-2.3872	7.491184	7.364214	7.120421	6.971417	7.079517	6.957234
10450892	olfactory receptor 113	Olfr113	-0.408091	0.00960964	0.379882	-2.38745	5.646243	5.443909	5.666128	5.755874	5.967866	6.256813
10591110	FAT tumor suppressor homolog 3 (Drosophila)	Fat3	0.240555	0.00961183	0.379882	-2.38767	9.771361	9.773218	9.718744	9.513658	9.428068	9.599932
10587733	cathepsin H	Ctsh	0.458022	0.00962013	0.379882	-2.3885	8.689833	8.469469	8.647343	8.436844	8.159145	7.83659
10369615	serglycin	Srgn	0.456251	0.00962134	0.379882	-2.38862	10.15511	10.12069	10.12514	9.93734	9.773417	9.321429
10438733	receptor transporter protein 2	Rtp2	-0.288885	0.00965052	0.380367	-2.39152	6.361526	6.560127	6.262773	6.71622	6.658592	6.67627
10565587	frataxin pseudogene /// frataxin	Gm5037 /// Fxn	0.208418	0.00969626	0.380367	-2.39606	7.395036	7.369901	7.398374	7.153842	7.213537	7.170677
10445237	RIKEN cDNA 3110082D06 gene	3110082D06Rik	0.396786	0.00969685	0.380367	-2.39612	9.801592	9.369167	9.62707	9.324167	9.258248	9.025055
10559361	fibroblast growth factor 3	Fgf3	0.29361	0.00969696	0.380367	-2.39613	6.633221	6.729666	6.805953	6.560939	6.327782	6.39929
10600067	---	---	0.290384	0.00970379	0.380367	-2.3968	4.293202	4.213489	4.198176	3.852082	3.874876	4.106758
10492536	---	---	-0.390612	0.00971712	0.380367	-2.39812	5.493352	5.545311	5.796889	6.124108	6.05105	5.832231
10467153	solute carrier family 16 (monocarboxylic acid transporters), member 12	Slc16a12	0.681527	0.00973807	0.380367	-2.40018	7.016464	7.53953	7.863668	6.972903	6.718539	6.683639
10604763	predicted pseudogene 5637 /// actin related protein 2/3 complex, subunit 1B	Gm5637 /// Arpc1b	0.480363	0.00974336	0.380367	-2.40071	10.63173	10.11434	9.976274	10.00718	9.643806	9.630268
10404026	histone cluster 1, H2af /// histone cluster 1, H2ak /// predicted gene 11276 /// histone cluster 1, H2ao /// histone cluster 1, H2ai /// histone cluster 1, H2ad /// histone cluster 1, H2ah /// histone cluster 1, H2an	Hist1h2af /// Hist1h2ak /// Gm11276 /// Hist1h2ao /// Hist1h2ai /// Hist1h2ad /// Hist1h2ah /// Hist1h2an	0.28992	0.00975787	0.380367	-2.40213	12.72631	12.47669	12.41133	12.2866	12.20703	12.25094
10404008	vomeronasal 1 receptor 213	Vmn1r213	-0.514747	0.00977102	0.380367	-2.40342	6.719875	7.272319	6.792759	7.256379	7.406828	7.665988
10575844	cadherin 13	Cdh13	-0.289527	0.00978306	0.380367	-2.40461	11.43506	11.64658	11.75235	11.89506	11.86098	11.94653
10485775	---	---	-0.325196	0.00980925	0.380367	-2.40717	3.941281	3.789535	3.693393	4.199987	3.958541	4.24127
10582376	family with sequence similarity 38, member A	Fam38a	0.35514	0.00982411	0.380367	-2.40862	8.751844	8.766447	8.805414	8.663568	8.344777	8.24994
10360040	Fc receptor, IgG, low affinity III	Fcgr3	0.260972	0.00983664	0.380367	-2.40985	7.868962	7.712031	7.920088	7.669553	7.516827	7.531786
10420899	gulonolactone (L-) oxidase	Gulo	-0.355306	0.00985204	0.380367	-2.41135	6.329965	6.27351	6.521375	6.866931	6.756866	6.56697
10406405	predicted gene 8371	Gm8371	0.25757	0.00985451	0.380367	-2.41159	3.992028	3.969895	3.909643	3.649377	3.630836	3.818643
10445174	olfactory receptor 133	Olfr133	-0.279225	0.00986237	0.380367	-2.41235	3.84763	3.674734	3.987721	4.098114	4.045159	4.204488
10587085	cDNA sequence BC031353	BC031353	-0.330141	0.0098802	0.380536	-2.41408	8.918243	9.112766	9.329691	9.319364	9.439809	9.59195
10436561	ubiquitin specific peptidase 25	Usp25	0.235622	0.00990947	0.381144	-2.41692	9.203141	9.105641	9.191439	8.911065	9.001687	8.880604
10555915	olfactory receptor 688 /// olfactory receptor 689	Olfr688 /// Olfr689	-0.393528	0.00994515	0.381258	-2.42037	6.053495	6.36555	6.074281	6.354249	6.562597	6.757064
10414757	predicted gene, OTTMUSG00000015223	OTTMUSG00000015223	-0.322919	0.00995289	0.381258	-2.42112	7.11196	7.414166	7.316863	7.470775	7.570807	7.770163
10414863	predicted gene, OTTMUSG00000015223	OTTMUSG00000015223	-0.322919	0.00995289	0.381258	-2.42112	7.11196	7.414166	7.316863	7.470775	7.570807	7.770163
10456184	adenomatosis polyposis coli down-regulated 1	Apcdd1	0.296043	0.0099792	0.38141	-2.42365	11.33355	11.25164	11.22268	11.16524	10.9468	10.8077
10565422	tyrosinase	Tyr	-0.207705	0.00999291	0.38141	-2.42497	5.166203	5.104102	5.141015	5.36621	5.301015	5.367209
10350760	---	---	0.250486	0.0100086	0.38141	-2.42647	7.24485	7.126285	7.146358	6.947214	7.005923	6.812899
10473648	olfactory receptor 1274	Olfr1274	-0.439772	0.0100167	0.38141	-2.42725	6.112121	6.581995	5.976388	6.609273	6.733114	6.647433
10538269	---	---	0.255305	0.0100243	0.38141	-2.42798	8.14259	8.181395	8.265288	7.895542	8.054288	7.873527
10582821	---	---	0.81441	0.0101316	0.384973	-2.43819	12.07318	11.82038	12.10948	11.84799	11.03753	10.67429
10451851	armadillo repeat containing, X-linked 3	Armcx3	0.374623	0.0101736	0.385112	-2.44216	11.00505	10.86764	10.58662	10.53679	10.59305	10.2056
10383799	transcobalamin 2	Tcn2	0.512365	0.0101742	0.385112	-2.44222	9.770245	9.939991	10.11472	9.703372	9.421455	9.163033
10357115	dermatan sulfate epimerase-like	Dsel	-0.235569	0.0101761	0.385112	-2.4424	8.299831	8.494738	8.448763	8.589915	8.68539	8.674734
10528864	canopy 1 homolog (zebrafish)	Cnpy1	-0.893494	0.0102071	0.38577	-2.44532	7.564432	8.683905	8.757556	8.649482	9.476544	9.560348
10507976	yrdC domain containing (E.coli)	Yrdc	0.252433	0.0102459	0.386718	-2.44896	7.85224	7.74228	7.790884	7.448038	7.537141	7.642926
10346611	predicted gene 973	Gm973	-0.254176	0.0103575	0.388446	-2.45936	7.049026	6.925986	6.9131	7.350475	7.200627	7.099538
10513805	deleted in bladder cancer 1 (human)	Dbc1	0.301737	0.0103671	0.388446	-2.46024	11.55865	11.55099	11.41121	11.39241	11.19998	11.02325
10439299	stefin A3	Stfa3	-0.303293	0.0103855	0.388446	-2.46195	4.917014	4.635283	4.64122	5.062033	4.928284	5.113078
10427026	GRP1 (general receptor for phosphoinositides 1)-associated scaffold protein	Grasp	0.310434	0.0103893	0.388446	-2.4623	8.351902	8.384913	8.597506	8.239824	7.973905	8.189291
10469066	coiled-coil domain containing 3	Ccdc3	0.286633	0.0103957	0.388446	-2.46288	9.145445	9.309427	8.967863	8.87253	8.887045	8.803261
10540993	H1 histone family, member O, oocyte-specific	H1foo	0.246988	0.010401	0.388446	-2.46338	6.168176	6.084894	6.055623	5.773383	5.944055	5.85029
10424062	RIKEN cDNA A930017M01 gene	A930017M01Rik	-0.302535	0.0104201	0.388446	-2.46514	8.736864	9.006589	9.100859	9.163547	9.254006	9.334363
10601569	protocadherin 11 X-linked	Pcdh11x	0.22356	0.0104248	0.388446	-2.46556	12.49005	12.52184	12.59144	12.35404	12.3142	12.26441
10501924	N-deacetylase/N-sulfotransferase (heparan glucosaminyl) 3	Ndst3	-0.62739	0.0104281	0.388446	-2.46587	8.326908	8.627107	9.292495	9.212587	9.404394	9.511699
10559238	insulin-like growth factor 2 /// insulin-like growth factor 2, antisense	Igf2 /// Igf2as	0.225737	0.0104431	0.388446	-2.46725	8.776843	8.758907	8.628186	8.486855	8.498671	8.501199
10535938	NEDD4 binding protein 2-like 1	N4bp2l1	-0.307567	0.0104467	0.388446	-2.46758	8.116585	8.213324	8.452408	8.479656	8.651922	8.57344
10513145	protein tyrosine phosphatase, non-receptor type 3	Ptpn3	0.388051	0.0104846	0.388446	-2.47105	7.471044	7.216859	7.210809	6.716258	6.999413	7.018887
10541260	cat eye syndrome chromosome region, candidate 2 homolog (human)	Cecr2	0.316972	0.010497	0.388446	-2.47219	7.121942	6.775909	7.012408	6.691867	6.692295	6.575181
10576010	GINS complex subunit 2 (Psf2 homolog) /// genetic suppressor element 1	Gins2 /// Gse1	-0.268678	0.0105028	0.388446	-2.47272	9.032707	9.15589	9.305886	9.423788	9.359498	9.517232
10361110	denticleless homolog (Drosophila)	Dtl	0.503445	0.0105177	0.388446	-2.47408	7.967827	7.43807	7.254757	7.136402	7.136818	6.877099
10586744	annexin A2	Anxa2	0.659285	0.0105354	0.388446	-2.4757	8.35801	8.47072	8.222805	8.24492	7.514655	7.314104
10403938	histone cluster 1, H2ah /// histone cluster 1, H2af /// histone cluster 1, H2ak /// histone cluster 1, H2ag /// histone cluster 1, H2ai /// predicted gene 11276 /// histone cluster 1, H2ao /// histone cluster 1, H2ad /// histone cluster 1, H2an	Hist1h2ah /// Hist1h2af /// Hist1h2ak /// Hist1h2ag /// Hist1h2ai /// Gm11276 /// Hist1h2ao /// Hist1h2ad /// Hist1h2an	0.270633	0.0105405	0.388446	-2.47616	12.58787	12.35191	12.30588	12.19738	12.09825	12.13813
10375259	gamma-aminobutyric acid (GABA) A receptor, subunit beta 2	Gabrb2	0.244097	0.0105409	0.388446	-2.4762	11.51427	11.74678	11.66993	11.36704	11.43192	11.39973
10394778	hippocalcin-like 1	Hpcal1	-0.283927	0.0105606	0.388446	-2.47799	11.19986	11.36274	11.47622	11.67799	11.55228	11.66033
10385709	RIKEN cDNA C330016O10 gene /// RIKEN cDNA D930048N14 gene	C330016O10Rik /// D930048N14Rik	0.288238	0.010574	0.388446	-2.47921	8.884615	8.585924	8.636482	8.422946	8.352346	8.467015
10512606	histidine triad nucleotide binding protein 2	Hint2	0.278299	0.0105803	0.388446	-2.47977	8.47626	8.272431	8.236936	8.023633	8.004284	8.122812
10576965	---	---	0.2392	0.0105985	0.38861	-2.48142	6.557296	6.461513	6.488146	6.212049	6.355859	6.221446
10427766	relaxin family peptide receptor 3	Rxfp3	0.313188	0.0106206	0.388652	-2.48343	7.809047	7.762585	7.475102	7.512444	7.370559	7.224166
10561956	predicted gene 10063 /// ribosomal protein S12, pseudogene 2 /// ribosomal protein S12	Gm10063 /// Rps12-ps2 /// Rps12	0.242923	0.0106451	0.388652	-2.48564	10.70457	10.55862	10.49966	10.38269	10.28641	10.36498
10496715	zinc finger, HIT type 6	Znhit6	-0.345899	0.0106555	0.388652	-2.48657	8.978398	9.192034	9.290358	9.454218	9.670443	9.373825
10357363	NCK-associated protein 5	Nckap5	0.288414	0.0106812	0.388652	-2.48889	6.336265	6.159624	6.158511	5.94802	6.053942	5.787197
10392415	regulator of G-protein signaling 9	Rgs9	-0.35209	0.0107097	0.388652	-2.49145	9.765042	9.910698	10.04037	10.42577	10.17415	10.17246
10414955	predicted gene 13907 /// T-cell receptor alpha chain variable region 9-4 /// RIKEN cDNA A130082M07 gene /// similar to RIKEN cDNA A430107P09 gene	Gm13907 /// Trav9-4 /// A130082M07Rik /// LOC547323	-0.427537	0.0107174	0.388652	-2.49213	8.161485	8.368312	8.247863	8.729513	8.411842	8.918917
10534324	LIM-domain containing, protein kinase	Limk1	0.211427	0.0107218	0.388652	-2.49252	10.61956	10.57999	10.61448	10.45821	10.33645	10.38509
10360410	olfactory receptor 231	Olfr231	-0.433714	0.0107378	0.388652	-2.49396	6.169606	6.301974	5.798134	6.566062	6.409763	6.59503
10599205	predicted gene 6274	Gm6274	0.239023	0.0107462	0.388652	-2.49471	10.90193	10.91689	10.94202	10.57498	10.67196	10.79683
10469195	microRNA 669b	Mir669b	-0.256678	0.0107555	0.388652	-2.49554	4.340405	4.445236	4.373503	4.538522	4.616864	4.773793
10601545	---	---	0.3089	0.0107686	0.388652	-2.49671	3.935988	3.866812	3.728585	3.746762	3.417969	3.439954
10388880	transmembrane protein 97	Tmem97	0.418666	0.0107725	0.388652	-2.49706	9.306206	8.968124	8.928865	8.978359	8.539192	8.429645
10512915	RIKEN cDNA 2810432L12 gene	2810432L12Rik	0.231424	0.0107783	0.388652	-2.49757	9.56317	9.725109	9.543715	9.341703	9.430675	9.365345
10602716	ubiquilin 2	Ubqln2	-0.311153	0.0108316	0.389304	-2.50231	10.74572	10.9904	11.13032	11.18377	11.33743	11.2787
10572301	RIKEN cDNA 2310045N01 gene /// myocyte enhancer factor 2B	2310045N01Rik /// Mef2b	0.248643	0.0108744	0.389304	-2.5061	7.989025	7.898745	7.775406	7.719274	7.568152	7.629822
10409866	cytotoxic T lymphocyte-associated protein 2 beta	Ctla2b	0.426626	0.0108915	0.389304	-2.5076	6.340352	5.907755	6.066058	5.9989	5.563692	5.471694
10363856	RIKEN cDNA 2310015B20 gene	2310015B20Rik	-0.265326	0.0108976	0.389304	-2.50814	7.508475	7.381897	7.361422	7.603384	7.656063	7.788326
10497214	tumor protein D52	Tpd52	-0.212686	0.01092	0.389304	-2.51011	8.678067	8.680161	8.771869	8.869194	8.944019	8.954942
10408094	histone cluster 1, H2ah /// histone cluster 1, H2af /// histone cluster 1, H2ak /// histone cluster 1, H2ai /// predicted gene 11276 /// histone cluster 1, H2ao /// histone cluster 1, H2ad /// histone cluster 1, H2an	Hist1h2ah /// Hist1h2af /// Hist1h2ak /// Hist1h2ai /// Gm11276 /// Hist1h2ao /// Hist1h2ad /// Hist1h2an	0.28715	0.0109455	0.389304	-2.51235	12.62031	12.34832	12.29627	12.18977	12.0892	12.12448
10578950	predicted gene 10664	Gm10664	-0.468455	0.0109645	0.389304	-2.51401	5.258124	5.858147	5.781126	5.817358	6.312382	6.173022
10578679	predicted gene 10675	Gm10675	0.458394	0.010984	0.389304	-2.51572	4.853973	5.421708	4.982631	4.385442	4.931357	4.566331
10424691	lymphocyte antigen 6 complex, locus F	Ly6f	-0.286051	0.0110055	0.389304	-2.5176	5.421394	5.508979	5.343451	5.69933	5.600523	5.832123
10414760	predicted gene 13907 /// T-cell receptor alpha chain variable region 9-4 /// similar to RIKEN cDNA A430107P09 gene	Gm13907 /// Trav9-4 /// LOC547323	-0.515514	0.0110168	0.389304	-2.51858	7.922889	8.383526	8.249143	8.725681	8.422817	8.953602
10584484	olfactory receptor 27 /// olfactory receptor 242	Olfr27 /// Olfr242	-0.311654	0.0110239	0.389304	-2.5192	4.772807	4.895336	4.825846	4.914908	5.234192	5.279852
10502214	cytochrome P450, family 2, subfamily u, polypeptide 1	Cyp2u1	0.221348	0.0110266	0.389304	-2.51944	9.344002	9.312489	9.219635	9.129735	9.018177	9.064171
10411780	---	---	0.275565	0.0110272	0.389304	-2.51949	5.579954	5.441349	5.29556	5.244897	5.077756	5.167514
10517513	complement component 1, q subcomponent, C chain	C1qc	0.333159	0.0110372	0.389304	-2.52035	9.033119	9.125061	9.44505	8.857704	8.869882	8.876166
10531183	a disintegrin-like and metallopeptidase (reprolysin type) with thrombospondin type 1 motif, 3	Adamts3	0.337431	0.0110389	0.389304	-2.5205	7.857829	7.928459	8.02255	7.600513	7.78331	7.412721
10356154	SPHK1 interactor, AKAP domain containing	Sphkap	-0.331547	0.0110412	0.389304	-2.5207	10.76206	10.52191	10.58981	11.16043	10.95737	10.75062
10358531	hemicentin 1	Hmcn1	0.416735	0.0110434	0.389304	-2.5209	7.598945	7.366887	7.248252	7.33278	6.845106	6.785994
10376778	microfibrillar-associated protein 4 /// mitogen-activated protein kinase 7	Mfap4 /// Mapk7	1.09499	0.0110771	0.389304	-2.52382	7.841604	8.986529	9.162355	7.891973	7.3966	7.416957
10597031	F-box and WD-40 domain protein 22	Fbxw22	-0.265658	0.0110844	0.389304	-2.52445	4.732444	4.676236	4.918595	4.982202	5.096264	5.045784
10607718	ring finger protein 138 pseudogene	1700045I19Rik	-0.347056	0.0110924	0.389304	-2.52515	7.368001	7.668381	7.725805	8.014639	7.85701	7.931705
10424347	predicted gene 7691	Gm7691	-0.260702	0.0110983	0.389304	-2.52566	7.90553	7.692301	7.857265	8.024046	8.03195	8.181205
10442139	vomeronasal 1 receptor 224	Vmn1r224	-0.339595	0.0111076	0.389304	-2.52646	4.911997	4.904839	4.829846	5.363246	4.980388	5.321834
10458894	lysyl oxidase	Lox	0.86365	0.0111131	0.389304	-2.52694	6.000095	6.962957	7.097885	5.986299	5.820174	5.663515
10484818	olfactory receptor 1238	Olfr1238	-0.392924	0.0111691	0.389755	-2.53176	5.047035	5.210508	5.011148	5.336296	5.365706	5.74546
10535900	---	---	0.382053	0.011178	0.389755	-2.53252	7.313935	6.862156	7.304676	6.933141	6.669351	6.732116
10535739	ubiquitin specific peptidase 12	Usp12	-0.264556	0.011183	0.389755	-2.53296	8.902937	8.957355	9.146662	9.180067	9.337076	9.283479
10505954	endothelial-specific receptor tyrosine kinase	Tek	0.564317	0.0111959	0.389755	-2.53406	9.359669	9.413786	9.286862	9.172741	8.874727	8.319897
10601878	transcription elongation factor A (SII)-like 1	Tceal1	-0.264827	0.0112104	0.389755	-2.53531	10.90731	11.00348	10.89119	11.10487	11.37291	11.11868
10413932	RIKEN cDNA E130203B14 gene	E130203B14Rik	0.405186	0.0112199	0.389755	-2.53611	9.092039	9.070686	8.903358	8.947026	8.458183	8.445316
10414700	olfactory receptor 1509	Olfr1509	-0.290792	0.0112358	0.389755	-2.53748	4.808416	4.879104	4.584517	5.03592	5.19527	4.913224
10596769	RNA binding motif protein 5	Rbm5	-0.232	0.0112363	0.389755	-2.53752	10.44899	10.60946	10.62488	10.79716	10.78218	10.79999
10538503	coiled-coil domain containing 129	Ccdc129	-0.227815	0.0112724	0.390528	-2.5406	5.014796	5.206292	5.105131	5.316724	5.343676	5.349263
10503021	---	---	0.237909	0.0113241	0.39184	-2.54499	3.186719	3.362554	3.173293	2.935018	3.059953	3.013867
10600034	predicted gene 1141	Gm1141	-0.241059	0.0113463	0.392129	-2.54688	6.325506	6.295518	6.265362	6.590568	6.412632	6.606363
10458999	fibrillin 2	Fbn2	0.538896	0.011373	0.392424	-2.54913	7.921467	8.458208	8.662776	7.852688	7.817029	7.756046
10403291	aldo-keto reductase family 1, member C14	Akr1c14	0.286109	0.0113827	0.392424	-2.54994	5.958271	5.808887	6.156719	5.67382	5.668674	5.723055
10414866	predicted gene 13907 /// T-cell receptor alpha chain variable region 9-4 /// similar to RIKEN cDNA A430107P09 gene	Gm13907 /// Trav9-4 /// LOC547323	-0.435562	0.0114253	0.393014	-2.55354	7.285983	7.538725	7.418261	7.858256	7.582598	8.108802
10545409	vesicle-associated membrane protein 8	Vamp8	0.309099	0.0114276	0.393014	-2.55373	7.717491	7.569032	7.763639	7.564718	7.30647	7.251678
10360070	Fc receptor, IgE, high affinity I, gamma polypeptide	Fcer1g	0.27113	0.0114832	0.393966	-2.55839	8.810251	9.00505	8.957347	8.545213	8.614112	8.799934
10414790	---	---	-0.337213	0.0114974	0.393966	-2.55957	6.245749	6.34024	6.315993	6.523028	6.500546	6.890047
10414900	---	---	-0.337213	0.0114974	0.393966	-2.55957	6.245749	6.34024	6.315993	6.523028	6.500546	6.890047
10484869	olfactory receptor 32	Olfr32	-0.305004	0.011511	0.393966	-2.56071	4.448968	4.625008	4.453588	4.730971	4.732394	4.97921
10408412	prolactin family 7, subfamily b, member 1	Prl7b1	-0.269107	0.0115764	0.395726	-2.56615	4.282845	4.23815	4.028814	4.40179	4.49078	4.464559
10534343	elastin	Eln	0.740674	0.0116233	0.39646	-2.57003	8.491517	9.176587	9.235322	8.542501	8.124841	8.014061
10603525	synovial sarcoma, X member B, breakpoint 2 /// synovial sarcoma, X member B, breakpoint 8	Ssxb2 /// Ssxb8	-0.371756	0.0116259	0.39646	-2.57025	4.999371	5.029377	4.616119	5.290001	5.173097	5.297038
10491958	predicted gene 10729	Gm10729	-0.207551	0.0116534	0.396918	-2.57251	6.221622	6.256444	6.284754	6.50612	6.447211	6.432143
10364317	---	---	-0.287578	0.0117228	0.397681	-2.57821	7.003406	6.906848	6.670436	7.246377	7.09934	7.097707
10395953	---	---	-0.289036	0.0117261	0.397681	-2.57849	4.901622	4.945403	4.619312	5.173992	5.173597	4.985856
10567702	Rho GTPase activating protein 17	Arhgap17	0.232356	0.0117374	0.397681	-2.57941	8.345531	8.173593	8.313875	8.014039	8.066255	8.055637
10455970	cDNA sequence BC023105	BC023105	0.254029	0.01177	0.397681	-2.58208	3.924501	4.143195	3.961411	3.68542	3.758137	3.823462
10384824	PrdX-deacylase domain 1	Prdxdd1	0.254175	0.0117909	0.397681	-2.58377	7.191463	7.100104	7.032479	7.000484	6.75232	6.808717
10390519	plexin domain containing 1	Plxdc1	-0.261164	0.0117955	0.397681	-2.58415	8.10208	7.881204	8.01195	8.379311	8.238647	8.160769
10484283	phosphodiesterase 1A, calmodulin-dependent	Pde1a	-0.446615	0.0117982	0.397681	-2.58437	8.427149	8.640754	8.798481	9.306285	8.987073	8.912872
10572432	myo-inositol 1-phosphate synthase A1	Isyna1	0.360041	0.011802	0.397681	-2.58468	10.10338	10.33526	10.24705	10.07348	9.815642	9.716446
10523145	chemokine (C-X-C motif) ligand 15	Cxcl15	-0.268506	0.0118024	0.397681	-2.58472	4.178152	4.261299	4.156367	4.433495	4.364051	4.603789
10518327	---	---	-0.229175	0.0118459	0.398665	-2.58824	6.220094	6.085238	6.169605	6.411485	6.435691	6.315287
10601350	fibroblast growth factor 16	Fgf16	-0.36889	0.0118651	0.398665	-2.5898	6.141452	6.024147	6.323243	6.764863	6.334206	6.496444
10547995	tubulin, alpha 3A	Tuba3a	0.250318	0.0118739	0.398665	-2.59052	7.849046	7.704882	7.808971	7.569214	7.396141	7.646589
10364593	calponin 2	Cnn2	0.639326	0.0118922	0.398805	-2.59199	8.881471	8.430944	8.401108	8.495318	7.80989	7.490336
10474483	olfactory receptor 1279	Olfr1279	-0.517548	0.0119495	0.400187	-2.59661	5.237996	5.65451	5.082174	5.710251	5.752664	6.064409
10507112	Scl/Tal1 interrupting locus	Stil	0.333703	0.0119617	0.400187	-2.59759	7.48115	7.117262	7.20763	6.962645	7.028328	6.813959
10498710	butyrylcholinesterase	Bche	0.260031	0.0119973	0.400791	-2.60044	8.081935	7.938842	8.019467	7.908795	7.709876	7.64148
10433782	EF hand calcium binding domain 1	Efcab1	-0.289499	0.0120081	0.400791	-2.60131	9.064008	9.117538	9.178002	9.554989	9.409612	9.263444
10531173	a disintegrin-like and metallopeptidase (reprolysin type) with thrombospondin type 1 motif, 3	Adamts3	0.29556	0.0120469	0.401255	-2.6044	7.613447	7.708064	7.734652	7.345451	7.577462	7.246569
10550175	predicted gene 4745	Gm4745	0.320935	0.0120632	0.401255	-2.6057	4.572716	4.310853	4.670412	4.085747	4.188534	4.316896
10511877	---	---	0.236083	0.0120708	0.401255	-2.6063	4.057049	3.826435	3.940622	3.763681	3.641004	3.711171
10372226	myogenic factor 5	Myf5	-0.264825	0.0120957	0.401255	-2.60828	4.899954	5.015089	4.914049	5.342474	5.122612	5.15848
10481329	BarH-like 1 (Drosophila)	Barhl1	0.456998	0.0121188	0.401255	-2.61012	8.346732	7.698448	8.10446	7.720064	7.593246	7.465336
10420957	PTK2 protein tyrosine kinase 2 beta	Ptk2b	-0.249526	0.0121206	0.401255	-2.61026	7.688816	7.886342	7.666326	7.97801	7.98477	8.027282
10388938	WD repeat and SOCS box-containing 1	Wsb1	-0.294253	0.0121327	0.401255	-2.61121	10.90972	11.16561	10.94858	11.12396	11.44805	11.33466
10412921	nidogen 2 /// RIKEN cDNA 2700060E02 gene	Nid2 /// 2700060E02Rik	0.923297	0.0121356	0.401255	-2.61145	8.120214	8.907637	8.90996	8.169647	7.731146	7.267128
10528385	reelin	Reln	0.30271	0.0121559	0.401458	-2.61305	10.49666	10.42879	10.62637	10.39148	10.13043	10.12178
10376950	peripheral myelin protein 22	Pmp22	0.52608	0.0121993	0.40242	-2.61647	10.65805	10.69967	10.71511	10.61022	9.960121	9.924248
10588592	calcium channel, voltage-dependent, alpha 2/delta subunit 2	Cacna2d2	0.249373	0.0122388	0.402936	-2.61958	11.51259	11.38259	11.29965	11.28208	11.10155	11.06308
10555903	olfactory receptor 676	Olfr676	-0.276331	0.0122769	0.402936	-2.62256	4.679905	5.000365	4.869867	5.122223	5.121476	5.135431
10344952	retinol dehydrogenase 10 (all-trans)	Rdh10	0.281871	0.0122816	0.402936	-2.62293	9.095351	9.235972	9.132207	8.992936	8.922592	8.702389
10550459	predicted gene 5155	Gm5155	-0.270172	0.0123096	0.402936	-2.62512	4.545663	4.724997	4.504189	4.970753	4.846417	4.768196
10473880	low density lipoprotein receptor-related protein 4	Lrp4	0.445614	0.012346	0.402936	-2.62795	8.943156	8.367925	8.649225	8.501272	8.096171	8.026021
10441954	RIKEN cDNA 2210404J11 gene /// hypothetical LOC433068	2210404J11Rik /// LOC433068	-0.308275	0.0123565	0.402936	-2.62877	5.828817	5.990479	6.106062	6.396677	6.173133	6.280374
10420366	gap junction protein, beta 6	Gjb6	0.749727	0.012357	0.402936	-2.62881	8.362301	8.531252	8.798023	8.381109	7.492706	7.56858
10566601	olfactory receptor 700	Olfr700	-0.28376	0.0123672	0.402936	-2.6296	6.179452	6.260069	6.465533	6.467111	6.533425	6.755799
10440186	myc induced nuclear antigen /// beta-gamma crystallin domain containing 3	Mina /// Crybg3	0.248297	0.0123721	0.402936	-2.62998	7.537218	7.376661	7.570093	7.183473	7.293362	7.262246
10538631	vomeronasal 1 receptor 28	Vmn1r28	-0.302587	0.0123756	0.402936	-2.63025	3.996634	3.913612	3.866991	4.046841	4.348736	4.289422
10366048	RIKEN cDNA B530045E10 gene	B530045E10Rik	-0.301721	0.0123817	0.402936	-2.63073	5.707674	5.557617	5.350466	5.91396	5.752963	5.853997
10588582	RIKEN cDNA 6430571L13 gene	6430571L13Rik	0.229579	0.0124015	0.402936	-2.63226	7.641093	7.661981	7.55699	7.295856	7.456474	7.418998
10376007	shroom family member 1	Shroom1	0.340091	0.0124382	0.402936	-2.6351	7.859628	7.471409	7.630983	7.545289	7.158499	7.23796
10443830	crystallin, alpha A	Cryaa	-0.252262	0.0124395	0.402936	-2.6352	7.003386	7.162195	6.943927	7.370857	7.294855	7.200582
10448350	protein kinase, membrane associated tyrosine/threonine 1 /// progestin and adipoQ receptor family member IV	Pkmyt1 /// Paqr4	0.452263	0.0124639	0.402936	-2.63708	11.05396	10.63994	10.35911	10.44057	10.17983	10.07582
10557992	BCL2-associated athanogene 3	Bag3	0.353046	0.0124642	0.402936	-2.6371	8.153866	7.703678	7.862234	7.756172	7.477065	7.427404
10359701	T-box 19	Tbx19	-0.295266	0.0124666	0.402936	-2.63728	5.723601	5.814613	5.79875	6.177867	5.883619	6.161276
10356510	IQ motif containing with AAA domain	Iqca	0.352377	0.0124967	0.402936	-2.6396	5.685486	5.463542	5.24705	5.331247	5.078206	4.929493
10539358	RIKEN cDNA 1700003E16 gene	1700003E16Rik	-0.366049	0.0125093	0.402936	-2.64057	8.010423	7.926767	8.011143	8.583219	8.374372	8.088888
10517508	complement component 1, q subcomponent, beta polypeptide	C1qb	0.307522	0.0125175	0.402936	-2.6412	9.526672	9.63118	9.850525	9.43996	9.331544	9.314306
10440513	cysteine and tyrosine-rich protein 1	Cyyr1	0.311002	0.0125246	0.402936	-2.64175	8.706926	8.737598	8.757294	8.621462	8.403537	8.243813
10494445	Lix1-like	Lix1l	0.289543	0.0125348	0.402936	-2.64253	11.33405	11.28895	11.12006	10.90176	11.13705	10.83562
10486845	serine incorporator 4 /// small EDRK-rich factor 2	Serinc4 /// Serf2	-0.325261	0.0125704	0.402936	-2.64525	6.969558	7.375753	7.321057	7.413212	7.578451	7.650488
10408200	histone cluster 1, H4f	Hist1h4f	0.554609	0.0125765	0.402936	-2.64572	9.893517	9.129695	9.129857	9.127712	8.668636	8.692894
10601778	armadillo repeat containing, X-linked 3	Armcx3	0.368957	0.0125765	0.402936	-2.64572	11.00777	10.85812	10.59219	10.5824	10.58756	10.18125
10452648	elastin microfibril interfacer 2	Emilin2	0.311418	0.0125855	0.402936	-2.64641	7.075003	6.989429	7.18176	6.927864	6.772215	6.611858
10461156	small nucleolar RNA host gene (non-protein coding) 1	Snhg1	0.795124	0.0126584	0.40442	-2.65195	7.076447	7.060605	7.252514	5.703401	6.944115	6.356679
10413229	annexin A11	Anxa11	0.278165	0.0126605	0.40442	-2.65211	7.736988	7.628076	7.754617	7.613706	7.294226	7.377253
10402063	forkhead box N3	Foxn3	0.269417	0.0126752	0.404434	-2.65323	10.22737	10.11524	10.22273	9.851822	10.05901	9.846256
10467749	cartilage acidic protein 1 /// golgi autoantigen, golgin subfamily a, 7B	Crtac1 /// Golga7b	-0.244827	0.0126899	0.404446	-2.65434	9.581633	9.474727	9.537308	9.687072	9.741446	9.899632
10515086	RIKEN cDNA 9630013D21 gene	9630013D21Rik	0.223403	0.0127307	0.40529	-2.65742	5.121717	5.154935	4.991981	4.896614	4.832039	4.869771
10551011	doublesex and mab-3 related transcription factor like family C2	Dmrtc2	-0.229383	0.0128078	0.407286	-2.66322	6.937024	6.874373	6.788775	7.031881	7.13121	7.12523
10583365	methyl-CpG binding domain protein 3-like 2	Mbd3l2	-0.346085	0.0128456	0.407817	-2.66605	4.448393	4.507728	4.167847	4.703593	4.62819	4.830439
10376052	ribosomal protein S2, pseudogene 4	Rps2-ps4	-0.416287	0.0128659	0.407817	-2.66757	6.138139	6.06192	6.285075	6.700122	6.216168	6.817706
10590808	yes-associated protein 1	Yap1	0.446732	0.0128959	0.407817	-2.6698	8.695496	8.432457	8.480897	8.441404	8.070836	7.756413
10557308	heparan sulfate (glucosamine) 3-O-sulfotransferase 4	Hs3st4	0.250316	0.0129049	0.407817	-2.67047	9.928823	10.12329	10.16456	9.729208	9.912313	9.824205
10512949	ATP-binding cassette, sub-family A (ABC1), member 1	Abca1	0.312637	0.0129226	0.407817	-2.67179	10.66846	10.52816	10.75719	10.52624	10.27621	10.21345
10489204	transglutaminase 2, C polypeptide	Tgm2	0.530796	0.0129387	0.407817	-2.67299	7.463311	7.727964	8.246943	7.343393	7.19369	7.308747
10451238	polymerase (RNA) I polypeptide C	Polr1c	0.204418	0.0129514	0.407817	-2.67393	9.836888	9.725828	9.77317	9.623276	9.519679	9.579677
10456071	colony stimulating factor 1 receptor	Csf1r	0.306415	0.0129517	0.407817	-2.67395	9.977015	9.674568	9.647526	9.636716	9.419496	9.323652
10384595	4932414J04 protein	4932414J04Rik	-0.25953	0.0129544	0.407817	-2.67415	5.020536	5.06012	5.026625	5.452368	5.25248	5.181023
10497929	---	---	-0.225473	0.0129852	0.408334	-2.67643	8.290571	8.255298	8.188981	8.447699	8.412924	8.550647
10422728	disabled homolog 2 (Drosophila)	Dab2	0.702103	0.0130241	0.408987	-2.6793	9.581421	9.902057	9.680446	9.502277	9.08749	8.467847
10456392	cell death-inducing DNA fragmentation factor, alpha subunit-like effector A	Cidea	0.483018	0.0130976	0.408987	-2.6847	7.756637	7.207062	7.058146	7.089262	6.8688	6.614728
10467372	cytochrome P450, family 2, subfamily c, polypeptide 38	Cyp2c38	0.331573	0.0131134	0.408987	-2.68586	3.971202	4.244274	3.789324	3.61805	3.720806	3.671226
10601601	predicted gene 7567	Gm7567	0.239435	0.0131233	0.408987	-2.68659	10.24531	10.16709	10.30081	9.895939	9.977936	10.12103
10351293	dermatopontin	Dpt	0.87021	0.0131243	0.408987	-2.68667	5.55506	6.349855	6.598034	5.622408	5.194594	5.075318
10461824	olfactory receptor 1491	Olfr1491	-0.266193	0.0131363	0.408987	-2.68754	6.049112	6.224131	6.054754	6.379973	6.282441	6.464161
10372151	leucine-rich repeats and IQ motif containing 1	Lrriq1	-0.334184	0.0131557	0.408987	-2.68896	6.476977	6.144738	6.401803	6.639624	6.788279	6.598168
10571840	hydroxyprostaglandin dehydrogenase 15 (NAD)	Hpgd	0.378125	0.0131734	0.408987	-2.69025	8.223352	7.844896	7.8404	7.883052	7.449704	7.441516
10571329	predicted gene 501 /// similar to CG8909-PB	Gm501 /// LOC100044594	-0.273035	0.0131814	0.408987	-2.69083	6.245433	6.527141	6.237639	6.635149	6.643523	6.550645
10567095	calcitonin/calcitonin-related polypeptide, alpha	Calca	-0.372107	0.0131943	0.408987	-2.69177	7.183065	7.315917	6.909341	7.697035	7.385478	7.44213
10566201	olfactory receptor 589	Olfr589	-0.29469	0.0132206	0.408987	-2.69369	5.24947	5.394743	5.502551	5.481443	5.691679	5.857713
10574438	cadherin 5	Cdh5	0.589502	0.0132339	0.408987	-2.69465	9.801866	9.926416	10.21107	9.763603	9.330684	9.076558
10403584	nidogen 1	Nid1	0.751296	0.0132447	0.408987	-2.69543	10.83498	10.06008	10.23409	10.31311	9.34267	9.219482
10601846	RIKEN cDNA 2900062L11 gene	2900062L11Rik	-0.292562	0.0132462	0.408987	-2.69554	8.937206	9.095621	9.003432	9.177713	9.528813	9.207418
10473513	olfactory receptor 1112	Olfr1112	-0.235262	0.0132514	0.408987	-2.69592	4.468839	4.397948	4.385467	4.550448	4.67963	4.727962
10581990	---	---	0.242857	0.0132612	0.408987	-2.69663	3.74082	3.701108	3.920783	3.457285	3.557489	3.619365
10482059	glycoprotein galactosyltransferase alpha 1, 3	Ggta1	0.273207	0.0132644	0.408987	-2.69686	8.039806	7.925621	7.78436	7.803637	7.63266	7.493869
10532741	transmembrane protein 119	Tmem119	0.370954	0.0132664	0.408987	-2.69701	8.135902	7.689508	7.653885	7.648946	7.397764	7.319724
10462818	hematopoietically expressed homeobox	Hhex	0.255129	0.0133088	0.409411	-2.70007	6.851945	6.793113	6.957312	6.728792	6.578581	6.52961
10540168	FYVE, RhoGEF and PH domain containing 5	Fgd5	-0.338595	0.0133149	0.409411	-2.70051	8.462492	8.609657	8.834603	8.891819	8.824314	9.206403
10604497	olfactory receptor 1322	Olfr1322	-0.309302	0.0133236	0.409411	-2.70114	5.406229	5.548383	5.54296	5.92795	5.615782	5.881745
10460118	suppressor of cytokine signaling 6	Socs6	-0.262968	0.0133573	0.409613	-2.70356	7.820175	7.897378	8.124548	8.191783	8.157377	8.281845
10472809	distal-less homeobox 1	Dlx1	0.808911	0.0133717	0.409613	-2.7046	8.756321	8.93891	9.034023	8.396955	8.496796	7.40877
10515771	tyrosine kinase with immunoglobulin-like and EGF-like domains 1	Tie1	0.471173	0.0133736	0.409613	-2.70474	8.972735	8.86332	9.032357	8.849662	8.429925	8.175306
10422718	tetratricopeptide repeat domain 33	Ttc33	-0.209901	0.0134085	0.410238	-2.70724	8.54324	8.50633	8.601076	8.731749	8.814888	8.733712
10502725	RIKEN cDNA 4930503B20 gene	4930503B20Rik	-0.218976	0.0134302	0.410328	-2.70879	5.303669	5.488064	5.358615	5.577822	5.612606	5.616847
10491319	potassium large conductance calcium-activated channel, subfamily M, beta member 2	Kcnmb2	0.39058	0.0134483	0.410328	-2.71009	8.331497	8.878996	8.738832	8.195361	8.404147	8.178077
10456836	ST8 alpha-N-acetyl-neuraminide alpha-2,8-sialyltransferase 5	St8sia5	0.681498	0.013455	0.410328	-2.71057	9.705522	8.934554	8.846611	8.308837	8.581608	8.551749
10460831	microRNA 192	Mir192	-0.198111	0.0134871	0.410862	-2.71285	5.312137	5.305616	5.286483	5.548288	5.508194	5.442088
10550316	transmembrane protein 160	Tmem160	0.244613	0.0135549	0.412408	-2.71767	10.9801	10.90089	10.8472	10.81434	10.5641	10.61591
10506594	family with sequence simliarity 151, member A /// acyl-CoA thioesterase 11	Fam151a /// Acot11	-0.268045	0.013567	0.412408	-2.71853	6.015865	5.818039	5.770524	6.215313	6.006311	6.186938
10389617	protein phosphatase 1E (PP2C domain containing)	Ppm1e	0.226537	0.0135894	0.412644	-2.72011	11.24567	11.11483	11.11552	11.04658	10.84743	10.9024
10440621	glutamate receptor, ionotropic, kainate 1	Grik1	-0.33389	0.013622	0.413191	-2.72241	9.060654	8.978104	9.250081	9.336511	9.603981	9.350018
10403911	glutathione peroxidase 6	Gpx6	0.823909	0.0136415	0.41334	-2.72379	8.115016	7.010401	6.787695	6.799955	6.40225	6.239181
10433153	cDNA sequence BC048502	BC048502	0.193927	0.013687	0.413695	-2.72699	4.242497	4.208661	4.20118	4.015639	4.059736	3.995183
10512947	---	---	-0.297787	0.0136976	0.413695	-2.72773	6.002715	6.131392	5.965239	6.400763	6.165779	6.426166
10416952	microRNA 19a	Mir19a	0.24956	0.0137131	0.413695	-2.72882	3.7583	3.81732	3.751631	3.37104	3.645666	3.561865
10345552	von Willebrand factor A domain containing 3B	Vwa3b	-0.209719	0.0137164	0.413695	-2.72905	8.625497	8.600933	8.632818	8.917472	8.764139	8.806793
10358259	NIMA (never in mitosis gene a)-related expressed kinase 7	Nek7	0.308626	0.0137264	0.413695	-2.72975	9.5195	9.455347	9.527069	9.360451	9.23864	8.976948
10474045	carbohydrate (keratan sulfate Gal-6) sulfotransferase 1	Chst1	-0.284277	0.0138253	0.416231	-2.73664	9.710879	9.863391	9.768576	10.22301	9.963397	10.00927
10464407	DNA segment, Chr 19, ERATO Doi 737, expressed /// RIKEN cDNA 4933412A08 gene	D19Ertd737e /// 4933412A08Rik	-0.263908	0.0138822	0.417078	-2.74059	6.86611	6.786329	6.649116	7.003521	6.966147	7.12361
10467826	heparanase 2	Hpse2	-0.36322	0.0139134	0.417078	-2.74274	6.505617	7.032203	6.899951	7.112578	7.249164	7.16569
10596148	transferrin	Trf	0.762644	0.0139216	0.417078	-2.74331	10.00261	8.867879	8.942855	8.887547	8.439239	8.198627
10494386	histone cluster 2, H2ab	Hist2h2ab	0.27427	0.0139412	0.417078	-2.74466	12.00245	11.79428	11.67682	11.57237	11.50504	11.57333
10366746	leucine-rich repeats and immunoglobulin-like domains 3	Lrig3	0.352478	0.0139424	0.417078	-2.74475	7.865015	7.525479	7.984989	7.566121	7.364928	7.386999
10456650	---	---	-0.211585	0.0139455	0.417078	-2.74496	4.945068	4.910963	5.038456	5.120045	5.147978	5.26122
10601412	lysophosphatidic acid receptor 4	Lpar4	0.381762	0.0139567	0.417078	-2.74573	8.889385	8.389484	8.668919	8.179887	8.271674	8.350942
10467139	lysosomal acid lipase A	Lipa	0.256304	0.0139964	0.417087	-2.74845	9.422079	9.277872	9.298532	9.181515	9.130444	8.917612
10542460	2-deoxyribose-5-phosphate aldolase homolog (C. elegans)	Dera	0.309287	0.0140111	0.417087	-2.74946	9.532362	9.142982	9.319125	9.1609	8.997567	8.908141
10386604	serine hydroxymethyltransferase 1 (soluble)	Shmt1	0.325318	0.0140136	0.417087	-2.74964	7.883132	7.524654	7.468561	7.328658	7.344611	7.227124
10575706	WW domain-containing oxidoreductase	Wwox	0.225344	0.0140417	0.417087	-2.75156	9.219989	9.034199	9.058329	8.965104	8.806267	8.865113
10534021	RIMS binding protein 2	Rimbp2	-0.264657	0.0140473	0.417087	-2.75194	9.469939	9.65169	9.737837	9.913763	9.798365	9.941309
10388225	---	---	0.220069	0.0140523	0.417087	-2.75228	8.096437	7.964843	8.144033	7.904369	7.770267	7.870469
10369413	sphingosine phosphate lyase 1	Sgpl1	0.200193	0.0140843	0.417087	-2.75447	10.04377	9.934261	9.956512	9.826333	9.765561	9.74207
10404686	bone morphogenetic protein 6	Bmp6	1.09402	0.0141041	0.417087	-2.75582	8.399226	9.551186	10.02365	8.402507	8.194042	8.09545
10492522	schwannomin interacting protein 1	Schip1	-0.21452	0.014128	0.417087	-2.75744	11.11006	11.21865	11.08344	11.38883	11.3991	11.26778
10447951	thrombospondin 2	Thbs2	0.672937	0.0141312	0.417087	-2.75766	7.941534	8.379747	8.509554	8.010448	7.474487	7.32709
10473180	protein phosphatase 1, regulatory (inhibitor) subunit 1C	Ppp1r1c	0.509859	0.0141317	0.417087	-2.7577	6.701468	6.918006	7.033402	5.898744	6.672287	6.552267
10489051	RIKEN cDNA 5730471H19 gene	5730471H19Rik	0.319937	0.0141476	0.417087	-2.75877	8.321372	8.245759	8.132995	8.03275	8.057428	7.650138
10456018	arylsulfatase i	Arsi	0.261999	0.0141765	0.417087	-2.76074	6.30146	6.13348	6.106583	5.994891	5.999995	5.760641
10358593	hemicentin 1	Hmcn1	0.282919	0.0141853	0.417087	-2.76133	6.86764	6.753364	6.586973	6.624464	6.448881	6.285875
10413803	biotinidase	Btd	0.308574	0.0141907	0.417087	-2.7617	8.462938	8.121239	8.141277	8.103002	7.908458	7.788271
10346564	caspase 8	Casp8	0.407031	0.0142139	0.417087	-2.76327	9.119998	8.888727	8.590756	8.747397	8.400414	8.230577
10368845	RIKEN cDNA 2410017P07 gene	2410017P07Rik	0.210146	0.0142235	0.417087	-2.76391	7.755654	7.727339	7.781889	7.524448	7.620741	7.489255
10532542	seizure related 6 homolog like	Sez6l	-0.21821	0.0142536	0.417087	-2.76594	11.19103	11.05042	11.2299	11.36028	11.32352	11.44218
10440258	Eph receptor A3	Epha3	0.46244	0.014283	0.417087	-2.76793	8.242752	8.448808	8.66351	7.709737	8.327592	7.930422
10530819	HOP homeobox	Hopx	0.52457	0.0142892	0.417087	-2.76834	9.196132	8.839632	8.335773	8.396198	8.367456	8.034172
10568863	microRNA 202	Mir202	0.190264	0.0142914	0.417087	-2.76849	3.630738	3.678283	3.680141	3.443696	3.50038	3.474294
10429100	leucine rich repeat containing 6 (testis)	Lrrc6	-0.403664	0.0142934	0.417087	-2.76862	7.079595	7.492109	7.500013	7.818963	7.8776	7.586145
10366457	protein tyrosine phosphatase, receptor type, R	Ptprr	-0.292698	0.0142963	0.417087	-2.76882	8.79882	9.002229	9.134401	9.294821	9.308937	9.209785
10571444	solute carrier family 7 (cationic amino acid transporter, y+ system), member 2	Slc7a2	0.358417	0.0143272	0.41724	-2.77089	8.853799	8.533949	8.539575	8.580273	8.146766	8.125034
10509568	calcium/calmodulin-dependent protein kinase II inhibitor 1	Camk2n1	-0.263557	0.0143311	0.41724	-2.77115	11.42988	11.22863	11.3883	11.77368	11.46416	11.59964
10430892	protocadherin beta 11 /// cytochrome P450, family 2, subfamily d, polypeptide 37, pseudogene	Pcdhb11 /// Cyp2d37-ps	-0.226527	0.0143466	0.417262	-2.77219	6.702605	6.622004	6.637014	7.010674	6.7875	6.843029
10511363	preproenkephalin	Penk	-0.342043	0.014368	0.417456	-2.77363	11.48729	11.38107	11.45802	11.54867	11.7975	12.00634
10472893	RIKEN cDNA B230120H23 gene	B230120H23Rik	0.29185	0.0144119	0.417841	-2.77655	7.966887	7.832278	7.800592	7.805236	7.442335	7.476636
10425852	parvin, beta	Parvb	-0.265339	0.0144456	0.417841	-2.7788	9.80539	9.503223	9.74141	10.05715	9.843743	9.945147
10584470	olfactory receptor 26 /// olfactory receptor 933	Olfr26 /// Olfr933	-0.518057	0.0144461	0.417841	-2.77883	4.600159	5.209526	4.683405	5.065881	5.384151	5.597229
10503123	UBX domain protein 2B	Ubxn2b	-0.235761	0.0144582	0.417841	-2.77963	10.07054	10.07612	9.924098	10.27616	10.36984	10.13204
10561004	Ets2 repressor factor	Erf	0.309699	0.01449	0.417841	-2.78174	8.74038	8.325981	8.389371	8.271515	8.119997	8.135124
10528207	CD36 antigen	Cd36	-0.718998	0.0145368	0.417841	-2.78484	5.618269	5.910376	5.884593	7.065587	6.464324	6.040322
10346607	frizzled homolog 7 (Drosophila)	Fzd7	0.264443	0.0145478	0.417841	-2.78557	7.888098	8.168224	8.185266	7.780344	7.819125	7.848791
10537823	olfactory receptor 13	Olfr13	-0.406941	0.0145957	0.417841	-2.78872	5.624115	5.463881	5.448629	5.651252	5.935992	6.170205
10412296	---	---	-0.210838	0.0146108	0.417841	-2.78972	5.159689	5.277052	5.099782	5.376202	5.41876	5.374076
10362432	triadin	Trdn	-0.260169	0.0146357	0.417841	-2.79135	8.083405	7.89432	7.999732	8.142799	8.259803	8.355361
10389395	BRCA1 interacting protein C-terminal helicase 1	Brip1	0.242102	0.0146358	0.417841	-2.79136	6.34686	6.18681	6.140347	5.932178	5.99323	6.022302
10527441	actin related protein 2/3 complex, subunit 1B	Arpc1b	0.479041	0.0146421	0.417841	-2.79178	10.82688	10.31723	10.23095	10.36304	9.817672	9.757226
10354229	RIKEN cDNA 2610017I09 gene	2610017I09Rik	0.346365	0.0146569	0.417841	-2.79274	8.850019	8.815609	8.668799	8.197886	8.523311	8.574135
10555873	olfactory receptor 652	Olfr652	-0.255186	0.0146569	0.417841	-2.79275	5.925928	6.096758	5.88889	6.13228	6.227057	6.317797
10408220	histone cluster 1, H2ac	Hist1h2ac	0.206416	0.0146804	0.417841	-2.79428	4.946411	4.88323	5.025421	4.742486	4.760763	4.732565
10479615	predicted gene 14462	Gm14462	-0.198305	0.0146862	0.417841	-2.79466	6.921544	6.927349	6.883593	7.101227	7.065639	7.160534
10591131	FAT tumor suppressor homolog 3 (Drosophila)	Fat3	0.26588	0.0146907	0.417841	-2.79495	7.989999	8.089543	8.193761	7.791457	7.953934	7.730271
10476545	serine palmitoyltransferase, long chain base subunit 3	Sptlc3	-0.364677	0.0146928	0.417841	-2.79509	5.643692	5.823364	5.96498	6.354738	6.133121	6.038207
10478692	solute carrier family 2 (facilitated glucose transporter), member 10	Slc2a10	0.230075	0.014708	0.417841	-2.79609	7.472757	7.267575	7.299389	7.202656	7.030188	7.116653
10434778	receptor transporter protein 4	Rtp4	0.349099	0.0147218	0.417841	-2.79699	7.224395	7.222351	7.029424	6.796036	7.07565	6.557186
10358631	hemicentin 1	Hmcn1	0.411462	0.0147246	0.417841	-2.79717	7.636929	7.168258	7.197945	7.210943	6.88187	6.675933
10607562	connector enhancer of kinase suppressor of Ras 2	Cnksr2	-0.357198	0.0147346	0.417841	-2.79782	9.685605	10.09077	10.20306	10.19831	10.38301	10.46971
10352358	cornichon homolog 3 (Drosophila)	Cnih3	0.397419	0.0147406	0.417841	-2.79822	9.045967	9.443208	9.34893	9.03087	8.927551	8.687428
10507040	spermatogenesis associated 6	Spata6	0.291505	0.0147508	0.417841	-2.79888	8.821837	8.641107	8.49897	8.432551	8.468095	8.186754
10521832	phosphatidylinositol 4-kinase type 2 beta	Pi4k2b	0.201325	0.0147716	0.417841	-2.80023	6.236095	6.160501	6.26548	6.015652	6.046818	5.995632
10414891	predicted gene 13907 /// T-cell receptor alpha chain variable region 9-4 /// RIKEN cDNA A130082M07 gene /// similar to RIKEN cDNA A430107P09 gene	Gm13907 /// Trav9-4 /// A130082M07Rik /// LOC547323	-0.435506	0.0147734	0.417841	-2.80035	7.981627	8.397228	8.369379	8.64574	8.460774	8.948239
10495077	RIKEN cDNA 4930564D02 gene	4930564D02Rik	-0.243215	0.0147804	0.417841	-2.8008	5.330054	5.497399	5.420125	5.753131	5.612126	5.611967
10464560	aldehyde dehydrogenase 3 family, member B1	Aldh3b1	0.320819	0.014827	0.418707	-2.80383	8.352371	8.109905	7.997006	8.005535	7.877745	7.613546
10344897	sulfatase 1	Sulf1	-0.650318	0.0148406	0.418707	-2.80471	8.243346	8.971804	9.22944	9.496383	9.500685	9.398475
10582337	family with sequence similarity 38, member A	Fam38a	0.300546	0.0148645	0.418916	-2.80625	8.046493	8.002344	8.15625	7.95946	7.716277	7.627711
10604616	placental specific protein 1	Plac1	-0.256518	0.0148777	0.418916	-2.8071	5.379217	5.205191	5.465381	5.693137	5.572596	5.553609
10535747	predicted gene 10858	Gm10858	-0.2415	0.0149271	0.419891	-2.81029	6.852213	6.878858	6.890947	7.061	7.016028	7.269491
10519324	cyclin-dependent kinase 6	Cdk6	0.258275	0.0150278	0.421387	-2.81675	8.866362	8.770056	9.047431	8.632073	8.668884	8.608067
10361375	F-box protein 5	Fbxo5	0.256321	0.0150338	0.421387	-2.81713	7.468519	7.356902	7.488906	7.192019	7.289557	7.063787
10508151	claspin homolog (Xenopus laevis)	Clspn	0.264137	0.0150571	0.421387	-2.81861	6.916876	6.756279	6.592905	6.601147	6.435522	6.43698
10475435	predicted gene 10063 /// ribosomal protein S12, pseudogene 2 /// ribosomal protein S12	Gm10063 /// Rps12-ps2 /// Rps12	0.209647	0.0150613	0.421387	-2.81888	11.07264	10.94471	10.9803	10.8091	10.71476	10.84485
10446473	laminin, alpha 1	Lama1	0.557779	0.0150665	0.421387	-2.81922	8.189676	8.605898	9.095943	8.061379	8.059348	8.097453
10371796	solute carrier family 17 (sodium-dependent inorganic phosphate cotransporter), member 8	Slc17a8	-1.19722	0.0150781	0.421387	-2.81996	7.8898	7.515387	8.030305	7.989491	9.071547	9.966114
10534839	processing of precursor 7, ribonuclease P family, (S. cerevisiae)	Pop7	-0.209993	0.015089	0.421387	-2.82065	8.758545	8.684218	8.735686	8.857982	8.954271	8.996175
10395163	laminin B1 subunit 1	Lamb1-1	0.376363	0.0150996	0.421387	-2.82132	8.37897	8.444474	8.260609	8.297326	7.871118	7.78652
10502575	chloride channel calcium activated 4	Clca4	-0.230024	0.015121	0.421569	-2.82268	5.479093	5.570277	5.416853	5.682294	5.852445	5.621555
10528145	glutamate receptor, metabotropic 3	Grm3	0.351823	0.0151678	0.421918	-2.82565	11.94625	11.8203	11.83101	11.81018	11.44891	11.283
10478124	solute carrier family 32 (GABA vesicular transporter), member 1	Slc32a1	0.279348	0.0151696	0.421918	-2.82576	10.27641	9.98105	9.974553	9.780395	9.791279	9.822296
10574157	NLR family, CARD domain containing 5	Nlrc5	-0.257152	0.0151825	0.421918	-2.82658	6.684022	6.688762	6.740357	7.114523	6.81771	6.952365
10429944	scratch homolog 1, zinc finger protein (Drosophila)	Scrt1	0.302196	0.0151932	0.421918	-2.82726	9.021782	8.876521	9.129615	8.808289	8.755451	8.557591
10545401	vesicle-associated membrane protein 5	Vamp5	0.57829	0.0152883	0.423157	-2.83325	7.743864	8.258813	8.438377	7.780662	7.534987	7.390534
10573779	naked cuticle 1 homolog (Drosophila)	Nkd1	0.315455	0.0152894	0.423157	-2.83332	9.62397	9.866266	9.565885	9.511007	9.428715	9.170033
10399722	predicted gene 9866	Gm9866	0.355871	0.0152948	0.423157	-2.83366	9.832625	9.515581	9.329151	9.412992	9.094673	9.102078
10572906	minichromosome maintenance deficient 5, cell division cycle 46 (S. cerevisiae)	Mcm5	0.278013	0.0153182	0.423157	-2.83513	9.347143	9.08197	8.977761	8.931288	8.831738	8.809809
10578203	claudin 23	Cldn23	-0.22567	0.0153523	0.423157	-2.83727	5.856984	5.833594	5.731524	6.111144	6.089495	5.898472
10545192	ribonuclease P RNA-like 1	Rprl1	0.3186	0.0153586	0.423157	-2.83766	8.289024	8.031992	8.366682	8.060667	7.675578	7.995652
10512487	RNA component of mitochondrial RNAase P	Rmrp	0.939923	0.0153651	0.423157	-2.83806	11.00778	9.986427	11.09262	10.48201	9.251557	9.53349
10368373	transmembrane protein 200A /// hypothetical protein LOC100046281	Tmem200a /// LOC100046281	-0.296453	0.0153658	0.423157	-2.83811	8.672395	9.035339	9.028814	9.088658	9.239586	9.297663
10449284	dual specificity phosphatase 1	Dusp1	0.27032	0.0154402	0.423157	-2.84274	9.732414	9.810148	10.07294	9.515677	9.591315	9.69755
10373073	DNA segment, Chr 10, ERATO Doi 610, expressed	D10Ertd610e	0.209686	0.0154402	0.423157	-2.84275	9.660128	9.609676	9.563137	9.497772	9.391459	9.314651
10509246	leucine zipper protein 1	Luzp1	0.295711	0.0154713	0.423157	-2.84468	8.97177	8.718254	8.616271	8.630157	8.480887	8.308117
10428362	predicted gene 16294	Gm16294	0.304999	0.0154752	0.423157	-2.84492	5.567944	5.99739	5.712984	5.380482	5.499699	5.483139
10539080	ST3 beta-galactoside alpha-2,3-sialyltransferase 5	St3gal5	0.247566	0.0154783	0.423157	-2.84511	10.32529	10.36438	10.28479	9.966031	10.24527	10.02046
10559782	olfactory receptor 5	Olfr5	-0.462403	0.0154861	0.423157	-2.8456	5.624753	5.963591	5.699634	6.469739	5.950261	6.255188
10366767	CTD (carboxy-terminal domain, RNA polymerase II, polypeptide A) small phosphatase 2 /// microRNA 26a-2	Ctdsp2 /// Mir26a-2	0.308279	0.0155071	0.423157	-2.8469	9.096041	8.837984	8.962718	8.900639	8.550132	8.521135
10513641	kinesin family member 12	Kif12	-0.270958	0.0155115	0.423157	-2.84717	6.396278	6.256738	6.119714	6.70557	6.448422	6.431613
10473614	olfactory receptor 1203	Olfr1203	-0.347422	0.0155301	0.423157	-2.84832	5.233542	5.292091	5.058182	5.295115	5.703985	5.626981
10376320	mitochondrial ribosomal protein L22	Mrpl22	0.381889	0.0155362	0.423157	-2.8487	8.214914	8.376099	8.278717	7.671463	8.252049	7.800552
10598771	monoamine oxidase A	Maoa	-0.232245	0.0155404	0.423157	-2.84896	10.0102	9.946967	9.872697	10.27706	10.21766	10.03188
10431836	hypothetical LOC100043315	LOC100043315	-0.225886	0.0155711	0.423157	-2.85085	5.159214	5.017692	5.224306	5.433396	5.279465	5.36601
10550217	Crx opposite strand transcript 1 /// Egam-1C	Crxos1 /// Egam-1c	-0.431776	0.0155763	0.423157	-2.85118	5.421819	5.063595	5.506838	5.587666	5.593739	6.106176
10401330	a disintegrin and metallopeptidase domain 21	Adam21	-0.209561	0.0155815	0.423157	-2.85149	6.355134	6.287813	6.389349	6.511372	6.618702	6.530905
10483324	sodium channel, voltage-gated, type IX, alpha	Scn9a	-0.67191	0.0155821	0.423157	-2.85153	7.355373	7.979675	8.137115	7.90286	8.623727	8.961307
10582403	galactosamine (N-acetyl)-6-sulfate sulfatase	Galns	-0.244415	0.015609	0.423393	-2.85319	8.747526	8.762004	8.838768	8.97308	8.914225	9.194238
10552500	kallikrein related-peptidase 8	Klk8	0.24311	0.015633	0.423393	-2.85467	7.739882	7.952979	7.893721	7.678947	7.579521	7.598783
10404965	ring finger protein 144B	Rnf144b	0.336011	0.0156357	0.423393	-2.85483	9.382796	9.015829	9.199767	9.12469	8.707615	8.758053
10592467	olfactory receptor 984	Olfr984	-0.325825	0.015661	0.423417	-2.85638	6.548713	6.5625	6.274896	6.794695	6.661665	6.907224
10529497	SH3 domain and tetratricopeptide repeats 1	Sh3tc1	0.232798	0.0156666	0.423417	-2.85672	7.031955	6.946956	6.945417	6.895066	6.664789	6.666078
10348376	HEAT repeat containing 7B1	Heatr7b1	-0.253288	0.0157284	0.423777	-2.86051	6.114476	6.004735	6.011637	6.479446	6.174701	6.236565
10436590	RIKEN cDNA 2810055G20 gene	2810055G20Rik	0.309281	0.0157294	0.423777	-2.86057	5.849748	5.86913	6.002446	5.551463	5.796052	5.445966
10542981	glia maturation factor, gamma	Gmfg	0.244004	0.0157485	0.423777	-2.86173	8.002088	8.029414	8.074139	7.922449	7.771929	7.67925
10399897	high mobility group box transcription factor 1 /// component of oligomeric golgi complex 5	Hbp1 /// Cog5	0.265422	0.0157486	0.423777	-2.86174	9.87756	9.536379	9.757451	9.549728	9.388437	9.436959
10499536	ephrin A1	Efna1	0.203956	0.0157571	0.423777	-2.86226	7.994424	8.057945	8.146141	7.817989	7.898141	7.870513
10460498	solute carrier family 29 (nucleoside transporters), member 2	Slc29a2	0.23481	0.0157698	0.423777	-2.86303	9.606236	9.702368	9.460068	9.39464	9.329545	9.340056
10566192	olfactory receptor 577	Olfr577	-0.403011	0.0157902	0.423859	-2.86427	5.993272	6.507634	6.102757	6.5633	6.522071	6.727325
10548547	predicted gene 6600	Gm6600	-0.364266	0.0158173	0.423859	-2.86592	4.491051	4.812467	4.898313	5.01921	4.940512	5.334906
10456972	predicted gene 10265	Gm10265	-0.246153	0.0158179	0.423859	-2.86595	4.869755	4.85109	4.798955	4.94822	5.113311	5.196727
10584317	endothelial cell-specific adhesion molecule	Esam	0.396609	0.0158643	0.4247	-2.86877	9.820477	9.778663	9.785495	9.742262	9.310218	9.142327
10599812	zinc finger protein of the cerebellum 3	Zic3	0.585637	0.0159114	0.42499	-2.87161	8.905285	8.119329	8.394644	8.204647	7.94464	7.51306
10434559	Eph receptor B3	Ephb3	0.338954	0.0159316	0.42499	-2.87284	9.3891	9.129006	8.881206	8.957911	8.768522	8.656017
10483110	interferon induced with helicase C domain 1	Ifih1	0.234238	0.0159331	0.42499	-2.87292	6.507327	6.68454	6.712319	6.392269	6.333696	6.475507
10515242	NOL1/NOP2/Sun domain family, member 4	Nsun4	0.239332	0.0159364	0.42499	-2.87312	8.126168	8.098957	7.906636	7.917971	7.792647	7.703146
10350077	synaptotagmin II	Syt2	0.806634	0.0159503	0.42499	-2.87396	9.355119	8.073788	8.135927	7.991579	7.589622	7.563732
10571142	G protein-coupled receptor 124	Gpr124	0.357547	0.0159813	0.425415	-2.87582	8.458212	8.778757	8.787046	8.4702	8.229752	8.251421
10517419	S-phase kinase-associated protein 1A pseudogene	Gm12988	-0.32243	0.0159998	0.425507	-2.87694	6.712274	6.398529	6.815842	6.992836	6.983456	6.917643
10388290	olfactory receptor 393	Olfr393	-0.265792	0.0160243	0.425565	-2.87841	4.242626	4.441335	4.21859	4.507537	4.517976	4.674413
10392560	ATP-binding cassette, sub-family A (ABC1), member 9	Abca9	0.784521	0.0160321	0.425565	-2.87887	7.254945	7.961617	8.123996	7.361423	6.917925	6.707646
10469151	inter-alpha (globulin) inhibitor H5	Itih5	0.945007	0.0160648	0.425781	-2.88083	8.544548	8.945992	9.403675	8.649328	7.778255	7.63161
10413461	ELKS/RAB6-interacting/CAST family member 2	Erc2	-0.290813	0.0160703	0.425781	-2.88116	11.1987	11.53903	11.57763	11.64978	11.74328	11.79474
10549097	lactate dehydrogenase B	Ldhb	0.33384	0.0160865	0.42581	-2.88213	11.51433	11.21875	11.05152	11.12452	10.81741	10.84115
10435004	RIKEN cDNA 1500031L02 gene	1500031L02Rik	-0.198522	0.0161232	0.426384	-2.88432	9.064177	9.014399	8.925739	9.248882	9.18334	9.16766
10536294	paternally expressed 10	Peg10	-0.517783	0.0162074	0.428208	-2.88932	11.18797	11.78529	11.99655	11.91927	12.13932	12.46457
10371959	ELK3, member of ETS oncogene family /// cyclin-dependent kinase 17	Elk3 /// Cdk17	0.248104	0.016303	0.429964	-2.89497	8.85219	8.753832	8.786566	8.682393	8.575834	8.39005
10463557	golgi-specific brefeldin A-resistance factor 1	Gbf1	-0.20924	0.0163191	0.429964	-2.89591	10.81916	10.70969	10.67797	11.01774	10.86796	10.94884
10571371	tumor suppressor candidate 3	Tusc3	-0.254807	0.0163315	0.429964	-2.89664	11.08169	11.33374	11.32862	11.46782	11.59602	11.44463
10561690	cation channel, sperm-associated, gamma 1	Catsperg1	-0.398055	0.0163347	0.429964	-2.89683	6.732658	7.352252	7.167753	7.444069	7.544537	7.458223
10393436	threonine aldolase 1	Tha1	-0.211473	0.0164088	0.430092	-2.90117	7.33725	7.323552	7.262999	7.631436	7.473122	7.453663
10576046	forkhead box F1a	Foxf1a	0.33977	0.0164375	0.430092	-2.90285	8.471899	8.4249	8.672975	8.349845	8.203281	7.997337
10495854	protease, serine, 12 neurotrypsin (motopsin)	Prss12	-0.207865	0.0164419	0.430092	-2.90311	8.823505	8.89931	8.846869	9.144686	9.052449	8.996145
10574492	T lymphoma oncogene	Tlm	-0.32383	0.0164459	0.430092	-2.90334	6.585028	6.93838	6.585793	6.898179	7.042552	7.13996
10381474	ADP-ribosylation factor-like 4D	Arl4d	0.326792	0.0164684	0.430092	-2.90465	7.167502	6.957852	7.054086	6.963975	6.735783	6.499306
10566258	hemoglobin, beta adult major chain /// hemoglobin, beta adult minor chain	Hbb-b1 /// Hbb-b2	0.380163	0.0164694	0.430092	-2.90471	12.27958	12.89302	12.51206	12.09611	12.28104	12.16702
10404061	histone cluster 1, H2bb	Hist1h2bb	0.595134	0.0164789	0.430092	-2.90527	10.04998	9.038815	9.352611	9.072808	8.821638	8.761557
10586039	transducin-like enhancer of split 3, homolog of Drosophila E(spl)	Tle3	-0.2176	0.0164878	0.430092	-2.90579	10.01584	10.09383	10.20164	10.22537	10.33061	10.40813
10408202	histone cluster 1, H3f /// histone cluster 1, H3i /// histone cluster 1, H3d /// histone cluster 1, H3e /// histone cluster 1, H3h /// histone cluster 1, H3b	Hist1h3f /// Hist1h3i /// Hist1h3d /// Hist1h3e /// Hist1h3h /// Hist1h3b	0.353333	0.0165094	0.430092	-2.90704	12.63662	12.19783	12.17624	12.20441	11.89989	11.84639
10601312	cysteine-rich hydrophobic domain 1	Chic1	-0.215605	0.0165123	0.430092	-2.90722	9.805009	9.843449	9.813654	9.917286	10.12411	10.06753
10433462	phosphomannomutase 2	Pmm2	0.236246	0.0165361	0.430092	-2.9086	9.332032	9.377186	9.366888	9.008595	9.275655	9.083118
10373678	olfactory receptor 827	Olfr827	-0.347226	0.0165473	0.430092	-2.90925	4.286855	4.574222	4.301043	4.536567	4.728179	4.939053
10361708	---	---	-0.234622	0.0165529	0.430092	-2.90957	4.815475	4.894545	4.80974	5.206225	5.006284	5.011116
10563734	MAS-related GPR, member A4	Mrgpra4	-0.204323	0.0165678	0.430092	-2.91044	4.647246	4.760354	4.708541	4.927069	4.854106	4.947935
10593191	---	---	0.268834	0.0165822	0.430092	-2.91127	3.932945	4.230386	4.111598	3.740253	3.785513	3.942661
10358339	complement component factor h	Cfh	1.41735	0.0166201	0.430092	-2.91346	6.942091	8.638201	8.967825	6.994138	6.945384	6.356559
10352969	neuropeptides B/W receptor 1	Npbwr1	-0.376408	0.0166219	0.430092	-2.91356	8.30586	8.48908	8.325403	9.033408	8.689676	8.526484
10358527	hemicentin 1	Hmcn1	0.393333	0.0166276	0.430092	-2.9139	8.076276	7.516143	7.53254	7.506462	7.240773	7.197726
10541885	sodium channel, nonvoltage-gated 1 alpha	Scnn1a	-0.326111	0.0166434	0.430092	-2.9148	7.328712	6.969522	7.245462	7.472486	7.337188	7.712356
10412900	NFKB inhibitor interacting Ras-like protein 1	Nkiras1	0.212813	0.016654	0.430092	-2.91542	10.10634	10.07221	9.93392	9.797262	9.841063	9.835706
10484205	coiled-coil domain containing 141	Ccdc141	0.254548	0.0166913	0.430092	-2.91757	6.632976	6.349471	6.569223	6.221073	6.254642	6.31231
10468329	oligonucleotide/oligosaccharide-binding fold containing 1	Obfc1	0.201393	0.0167038	0.430092	-2.91828	8.412365	8.382006	8.455169	8.268294	8.228735	8.148333
10576216	ribosomal protein L13 /// small nucleolar RNA, C/D box 68	Rpl13 /// Snord68	0.665605	0.0167083	0.430092	-2.91854	6.893647	6.581105	7.337422	6.21723	6.59357	6.004559
10536172	predicted gene 8598	Gm8598	0.222464	0.0167112	0.430092	-2.91871	7.797379	7.740509	7.60641	7.560079	7.423136	7.493691
10444223	histocompatibility 2, O region alpha locus	H2-Oa	-0.267804	0.0167199	0.430092	-2.91921	6.271741	6.253592	6.275732	6.708529	6.357321	6.538627
10356968	peptidylglycine alpha-amidating monooxygenase	Pam	-0.269542	0.0167482	0.4301	-2.92083	9.956151	9.880183	10.10089	10.39579	10.09723	10.25283
10560019	vomeronasal 1 receptor 83	Vmn1r83	-0.391292	0.0167506	0.4301	-2.92097	4.936373	5.341682	5.244637	5.680419	5.374619	5.641531
10424894	HEAT repeat containing 7A	Heatr7a	0.263805	0.0167878	0.430261	-2.9231	9.906195	9.680237	9.752177	9.688445	9.350464	9.508286
10352815	interferon regulatory factor 6	Irf6	0.212486	0.0168069	0.430261	-2.92419	7.322323	7.172635	7.235605	7.130312	7.002529	6.960265
10376459	histone cluster 1, H3 pseudogene	Gm12260	0.250763	0.016807	0.430261	-2.9242	8.728193	8.498092	8.481922	8.321065	8.253211	8.381641
10464107	per-pentamer repeat gene	Ppnr	0.191522	0.0168299	0.430261	-2.92551	5.552628	5.478313	5.463094	5.366006	5.292882	5.260581
10519490	RIKEN cDNA 4921511H03 gene	4921511H03Rik	-0.26918	0.0168354	0.430261	-2.92582	4.779941	4.697213	4.75382	5.133399	4.800076	5.105039
10573916	Iroquois related homeobox 6 (Drosophila)	Irx6	-0.244296	0.0168544	0.430261	-2.9269	7.52422	7.481185	7.420916	7.889237	7.679516	7.590456
10596931	WD repeat domain 6	Wdr6	-0.20781	0.0168705	0.430261	-2.92782	11.90077	11.93538	12.0159	12.17275	12.06961	12.23312
10434934	3-hydroxybutyrate dehydrogenase, type 1	Bdh1	0.366227	0.016893	0.430261	-2.9291	11.07672	10.58124	10.57261	10.44599	10.39796	10.28794
10571342	predicted gene 10063 /// ribosomal protein S12	Gm10063 /// Rps12	0.207753	0.0169035	0.430261	-2.9297	10.93927	10.75985	10.83829	10.66354	10.57588	10.67473
10571752	dCMP deaminase	Dctd	0.304701	0.0169091	0.430261	-2.93001	10.09156	9.978344	9.65656	9.641094	9.674778	9.496489
10356335	neuromedin U receptor 1	Nmur1	-0.225641	0.0169468	0.430832	-2.93215	7.119876	6.960418	6.890979	7.214217	7.205197	7.228781
10467041	N-acylsphingosine amidohydrolase 2	Asah2	0.464413	0.0170002	0.431483	-2.93517	9.00165	8.474007	8.236074	8.299337	8.118107	7.901047
10585395	SIVA1, apoptosis-inducing factor	Siva1	0.243787	0.0170029	0.431483	-2.93533	7.123769	6.971815	6.990681	6.751565	6.90567	6.697669
10566512	---	---	-0.228763	0.0170295	0.431771	-2.93683	7.673975	7.57979	7.457682	7.896637	7.722815	7.778284
10408638	RIKEN cDNA 1700026J04 gene	1700026J04Rik	-0.280714	0.0170513	0.431935	-2.93805	6.356917	6.719303	6.612779	6.705248	6.978012	6.847881
10408077	histone cluster 1, H2ak	Hist1h2ak	0.26613	0.0171097	0.433028	-2.94134	10.55771	10.34311	10.20765	10.16777	10.04551	10.0968
10362440	triadin	Trdn	0.444292	0.0171286	0.433098	-2.9424	5.001733	4.654327	4.601618	4.074272	4.34799	4.502539
10445172	olfactory receptor 130	Olfr130	-0.221893	0.0171431	0.433098	-2.94321	4.651717	4.803263	4.818302	5.004249	4.910553	5.024159
10442370	demilune cell and parotid protein 1 /// demilune cell and parotid protein 2	Dcpp1 /// Dcpp2	-0.307873	0.0171746	0.433504	-2.94497	6.724817	6.764606	6.456111	6.978521	6.846431	7.044202
10475932	fibulin 7	Fbln7	0.307693	0.0172008	0.433602	-2.94643	8.111852	8.027796	7.861842	7.936627	7.651375	7.490409
10502590	chloride channel calcium activated 6	Clca6	-0.247356	0.0172091	0.433602	-2.9469	5.265343	5.316138	5.232966	5.596498	5.367563	5.592454
10552262	---	---	-0.376911	0.0172435	0.433784	-2.94882	5.805711	6.271657	6.017234	6.335414	6.297709	6.592213
10510053	leucine rich repeat containing 38	Lrrc38	-0.295134	0.017247	0.433784	-2.94901	6.403421	6.001919	6.272902	6.669791	6.385933	6.507919
10490053	zinc finger protein 217	Zfp217	0.253795	0.0172707	0.433994	-2.95033	6.875797	6.706569	6.72029	6.700234	6.389462	6.451576
10542034	predicted gene 4968	Gm4968	0.421905	0.0172866	0.434007	-2.95121	10.49207	10.0844	9.900606	9.663297	9.73822	9.809843
10372796	high mobility group AT-hook 2	Hmga2	0.259549	0.0173135	0.434242	-2.95271	7.460117	7.445825	7.20785	7.030343	7.210361	7.09444
10557311	predicted gene 16496	Gm16496	-0.246129	0.017344	0.434242	-2.9544	6.489751	6.747242	6.705455	6.921456	6.902307	6.857073
10538109	expressed sequence AI854703	AI854703	0.191868	0.0173499	0.434242	-2.95472	8.002438	7.934673	7.950704	7.81065	7.795857	7.705703
10344835	---	---	0.217053	0.0173776	0.434242	-2.95625	9.224286	9.080474	9.094409	9.008163	8.807069	8.932779
10505717	ADAMTS-like 1	Adamtsl1	-0.209571	0.0173808	0.434242	-2.95643	7.77529	7.697578	7.809108	7.921002	8.040803	7.948884
10576829	CD209c antigen	Cd209c	0.258457	0.0173881	0.434242	-2.95683	6.239423	6.318234	6.12746	6.090426	5.849608	5.969711
10411019	mutS homolog 3 (E. coli)	Msh3	-0.258088	0.0174087	0.434373	-2.95797	8.708094	8.994361	8.933114	9.036682	9.273793	9.099357
10534679	tripartite motif-containing 56	Trim56	0.263559	0.0174698	0.434387	-2.96133	8.215359	7.93159	8.135807	7.974834	7.774861	7.742383
10466200	membrane-spanning 4-domains, subfamily A, member 7	Ms4a7	0.319982	0.0174706	0.434387	-2.96138	4.948652	5.148067	5.385343	4.814825	4.916574	4.790716
10397507	protein-O-mannosyltransferase 2 /// glutathione transferase zeta 1 (maleylacetoacetate isomerase)	Pomt2 /// Gstz1	-0.186298	0.0174893	0.434387	-2.9624	9.523688	9.579076	9.576058	9.696945	9.747804	9.792967
10590306	ectonucleoside triphosphate diphosphohydrolase 3	Entpd3	-0.332143	0.0175083	0.434387	-2.96345	8.380446	8.536823	8.520191	9.029051	8.62465	8.780188
10471067	paired related homeobox 2	Prrx2	0.276366	0.0175319	0.434387	-2.96474	7.129158	6.992477	6.783141	6.804375	6.596956	6.674346
10466302	---	---	-0.194545	0.0175381	0.434387	-2.96508	5.899682	5.820389	5.825471	6.122185	6.020315	5.986677
10359870	pre B-cell leukemia transcription factor 1	Pbx1	-0.326447	0.0175473	0.434387	-2.96558	11.48901	11.89558	11.94202	11.94804	12.13122	12.22669
10496091	lymphoid enhancer binding factor 1	Lef1	0.28509	0.0175603	0.434387	-2.96629	7.7387	7.863275	7.723327	7.685664	7.443427	7.340942
10408239	histone cluster 1, H3f /// histone cluster 1, H3i /// histone cluster 1, H3c /// histone cluster 1, H3d /// histone cluster 1, H3e /// histone cluster 1, H3h /// histone cluster 1, H3b	Hist1h3f /// Hist1h3i /// Hist1h3c /// Hist1h3d /// Hist1h3e /// Hist1h3h /// Hist1h3b	0.360587	0.0175611	0.434387	-2.96634	12.77502	12.29794	12.28916	12.30767	12.01825	11.95444
10407173	interleukin 6 signal transducer	Il6st	0.292633	0.0175706	0.434387	-2.96685	10.92275	10.67544	10.56225	10.62316	10.37331	10.28607
10460085	CNDP dipeptidase 2 (metallopeptidase M20 family)	Cndp2	0.210582	0.0175783	0.434387	-2.96728	9.759338	9.765285	9.7078	9.607107	9.581332	9.412238
10494405	histone cluster 2, H3c1 /// histone cluster 2, H3c2 /// histone cluster 2, H3b /// histone cluster 1, H3b	Hist2h3c1 /// Hist2h3c2 /// Hist2h3b /// Hist1h3b	0.374993	0.017611	0.434816	-2.96906	12.67939	12.16985	12.12667	12.12417	11.87776	11.849
10403312	aldo-keto reductase family 1, member C19	Akr1c19	0.287799	0.0176703	0.435613	-2.97229	4.862948	5.156181	4.934203	4.496618	4.806455	4.786861
10545974	anthrax toxin receptor 1	Antxr1	0.432271	0.0176952	0.435613	-2.97364	10.47564	10.05852	9.991208	10.11522	9.653768	9.459567
10463361	stearoyl-coenzyme A desaturase 4	Scd4	-0.246723	0.0177047	0.435613	-2.97415	5.48508	5.441218	5.466598	5.808458	5.530006	5.7946
10395702	A kinase (PRKA) anchor protein 6	Akap6	-0.271337	0.017705	0.435613	-2.97417	10.85501	10.85884	11.06016	11.3144	11.17452	11.0991
10351903	olfactory receptor 420	Olfr420	-0.297319	0.0177257	0.435744	-2.97529	5.987686	6.367608	6.088333	6.447532	6.40526	6.482791
10566254	hemoglobin, beta adult major chain /// hemoglobin, beta adult minor chain	Hbb-b1 /// Hbb-b2	0.389603	0.0177628	0.436007	-2.9773	12.33035	12.98149	12.62623	12.11783	12.37939	12.27204
10417773	predicted gene 3642 /// predicted gene 5458 /// predicted gene 5797	Gm3642 /// Gm5458 /// Gm5797	-0.348167	0.017816	0.436007	-2.98017	7.664298	7.349131	7.819886	8.069075	7.705291	8.103451
10493516	predicted gene 15417	Gm15417	0.248303	0.0178306	0.436007	-2.98096	6.197068	6.275121	5.996912	5.986794	5.967653	5.769744
10545101	hematopoietic prostaglandin D synthase	Hpgds	0.225526	0.0178537	0.436007	-2.9822	7.757851	7.966119	7.837704	7.553263	7.75408	7.577754
10566589	olfactory receptor 694 /// olfactory receptor 704	Olfr694 /// Olfr704	-0.318712	0.0178632	0.436007	-2.98271	6.141324	6.380543	5.998248	6.440056	6.441036	6.595159
10389879	WAP, follistatin/kazal, immunoglobulin, kunitz and netrin domain containing 2	Wfikkn2	0.581462	0.0179151	0.436007	-2.98549	6.568644	7.245387	7.126034	6.633101	6.433706	6.128871
10492953	---	---	-0.343952	0.0179232	0.436007	-2.98593	8.523441	8.699176	9.041279	9.04704	8.982632	9.266081
10444814	MHC class I like protein GS10 /// histocompatibility 2, Q region locus 5	H2-gs10 /// H2-Q5	0.22202	0.0179296	0.436007	-2.98627	7.06799	7.134056	7.235377	6.941297	6.976735	6.853331
10406865	mitochondrial ribosomal protein S27	Mrps27	0.220121	0.0179562	0.436007	-2.9877	9.311099	9.155717	9.082171	9.035167	8.970368	8.88309
10421486	RIKEN cDNA F630201L12 gene	F630201L12Rik	-0.187778	0.017963	0.436007	-2.98806	6.17314	6.208981	6.183036	6.412755	6.32357	6.392165
10361186	SERTA domain containing 4	Sertad4	-0.302994	0.0179816	0.436007	-2.98905	9.437664	9.749762	9.724917	9.910087	10.10087	9.810367
10455687	proline rich 16	Prr16	-0.205927	0.0179817	0.436007	-2.98905	9.765183	9.804672	9.617222	9.943217	9.950687	9.910954
10592067	Friend leukemia integration 1	Fli1	0.434969	0.017987	0.436007	-2.98934	8.766295	8.50552	8.447533	8.515125	8.123882	7.775434
10404065	histone cluster 1, H3i /// histone cluster 1, H3c /// histone cluster 1, H3d /// histone cluster 1, H3e /// histone cluster 2, H3b /// histone cluster 1, H3h /// histone cluster 1, H3b	Hist1h3i /// Hist1h3c /// Hist1h3d /// Hist1h3e /// Hist2h3b /// Hist1h3h /// Hist1h3b	0.355237	0.0179918	0.436007	-2.9896	12.85421	12.37362	12.36966	12.37799	12.10383	12.04996
10454683	polycystic kidney disease 2-like 2	Pkd2l2	0.216257	0.0180002	0.436007	-2.99004	5.717513	5.819166	5.88993	5.64387	5.573477	5.560492
10398111	T-cell leukemia/lymphoma 1B, 4	Tcl1b4	-0.277264	0.0180083	0.436007	-2.99048	6.685108	6.721932	6.656733	7.087137	6.762501	7.045926
10567043	related RAS viral (r-ras) oncogene homolog 2	Rras2	-0.216317	0.0180238	0.436007	-2.9913	10.23771	10.34966	10.3277	10.53298	10.60989	10.42115
10391798	glial fibrillary acidic protein	Gfap	1.56544	0.0180316	0.436007	-2.99172	10.67566	8.933841	8.239489	8.950695	7.547237	6.654723
10584401	olfactory receptor 250 /// olfactory receptor 899	Olfr250 /// Olfr899	-0.567097	0.0180359	0.436007	-2.99195	4.417129	4.744229	4.495797	4.888816	4.858034	5.611597
10484861	olfactory receptor 140	Olfr140	-0.303225	0.0180492	0.436007	-2.99265	6.020121	6.254423	5.977111	6.501589	6.260299	6.399441
10511651	leucine rich repeat containing 69	Lrrc69	0.191488	0.0180603	0.436007	-2.99324	4.387769	4.369773	4.408791	4.269608	4.15112	4.17114
10358928	calcium channel, voltage-dependent, R type, alpha 1E subunit	Cacna1e	-0.318856	0.0181087	0.436581	-2.99581	9.870311	10.10855	10.30841	10.45602	10.40633	10.38149
10371770	growth arrest-specific 2 like 3	Gas2l3	0.394199	0.0181497	0.436581	-2.99798	7.912504	7.333322	7.400352	7.370913	7.097886	6.994782
10400126	leucine rich repeat protein 3, neuronal	Lrrn3	-0.278603	0.0181548	0.436581	-2.99825	11.16841	11.20584	11.42909	11.35369	11.62662	11.65884
10434782	LIM domain containing preferred translocation partner in lipoma	Lpp	0.309548	0.0181604	0.436581	-2.99855	8.223697	7.971411	8.351587	8.001609	7.832323	7.784119
10350392	asp (abnormal spindle)-like, microcephaly associated (Drosophila)	Aspm	0.528283	0.0181613	0.436581	-2.99859	7.685012	6.938172	6.905597	6.990134	6.55331	6.400487
10512480	suppression inducing transmembrane adaptor 1	Sit1	-0.223976	0.0181843	0.436669	-2.99981	6.395323	6.28125	6.15169	6.591087	6.462898	6.446206
10541114	RasGEF domain family, member 1A	Rasgef1a	-0.256374	0.0181958	0.436669	-3.00042	9.826237	10.12966	10.07815	10.27504	10.28828	10.23985
10500011	tuftelin 1	Tuft1	0.227475	0.0182475	0.437536	-3.00314	8.413939	8.173211	8.318383	8.181765	7.991824	8.049519
10592365	olfactory receptor 151	Olfr151	-0.262375	0.0182722	0.437758	-3.00444	4.56385	4.724514	4.807034	4.95687	4.825738	5.099916
10571297	predicted gene 9951	Gm9951	0.26419	0.0183034	0.437788	-3.00608	5.988318	5.820467	5.831588	5.827412	5.527963	5.492427
10599562	Rho GTPase activating protein 36	Arhgap36	0.310661	0.0183044	0.437788	-3.00613	9.129734	8.864222	8.684507	8.757565	8.487864	8.501051
10498076	mastermind like 3 (Drosophila)	Maml3	-0.422571	0.0183338	0.43812	-3.00767	8.411874	8.667965	9.111834	8.946432	9.18828	9.324674
10598032	---	---	-0.445193	0.0183509	0.438158	-3.00856	10.78881	11.49861	11.41369	11.53603	11.78618	11.71448
10411272	---	---	-0.248782	0.0184582	0.44035	-3.01416	5.248078	5.119079	5.022799	5.340043	5.322741	5.473517
10512499	tropomyosin 2, beta	Tpm2	0.261158	0.0185699	0.442639	-3.01995	7.36207	7.049603	7.082836	7.020052	6.887626	6.803357
10382083	testicular cell adhesion molecule 1	Tcam1	-0.260359	0.0185902	0.442751	-3.021	6.253778	6.336454	6.240634	6.715038	6.431726	6.465178
10374450	predicted gene 12026	Gm12026	0.239781	0.0186305	0.442843	-3.02307	8.142262	8.382277	8.176737	7.927275	8.138838	7.91582
10463687	DNA segment, Chr 19, Wayne State University 162, expressed	D19Wsu162e	0.192843	0.0186831	0.442843	-3.02578	10.39486	10.26035	10.35507	10.18417	10.13353	10.11405
10381140	tetratricopeptide repeat domain 25	Ttc25	-0.334635	0.018688	0.442843	-3.02603	6.322732	6.154798	6.423313	6.853237	6.602597	6.448915
10416683	predicted gene 6999	Gm6999	-0.234763	0.0186929	0.442843	-3.02629	6.044609	5.997109	6.24968	6.381519	6.276696	6.337471
10373618	olfactory receptor 771	Olfr771	0.206023	0.0187102	0.442843	-3.02717	4.597698	4.552338	4.529011	4.318848	4.29414	4.447989
10560242	complement component 5a receptor 1	C5ar1	0.287006	0.0187166	0.442843	-3.0275	6.084703	6.397584	6.142988	5.979282	5.841309	5.943666
10441003	runt related transcription factor 1	Runx1	0.190511	0.0187556	0.442843	-3.0295	7.300886	7.42425	7.388261	7.157031	7.167346	7.217487
10552697	napsin A aspartic peptidase	Napsa	-0.235857	0.0187635	0.442843	-3.0299	6.576139	6.651807	6.433968	6.902892	6.74122	6.725373
10417933	myozenin 1	Myoz1	-0.223471	0.0187667	0.442843	-3.03007	6.18417	6.187673	6.195323	6.553857	6.334921	6.348802
10600308	---	---	-0.250212	0.018772	0.442843	-3.03034	5.693166	5.734313	5.626058	6.106578	5.828666	5.868929
10548598	---	---	-0.199897	0.0187767	0.442843	-3.03058	6.972179	7.112931	6.960655	7.234963	7.216665	7.193828
10536220	collagen, type I, alpha 2	Col1a2	1.11261	0.0187958	0.442843	-3.03155	8.679385	9.770497	9.888674	8.92951	8.122757	7.948456
10524621	2'-5' oligoadenylate synthetase-like 2	Oasl2	0.317972	0.0188079	0.442843	-3.03217	7.669285	7.83538	7.567975	7.42012	7.591752	7.106853
10584522	olfactory receptor 981	Olfr981	-0.283772	0.0188134	0.442843	-3.03245	5.431303	5.706504	5.462207	5.818448	5.72192	5.910962
10576586	solute carrier family 35, member F3	Slc35f3	0.344393	0.0188474	0.443274	-3.03418	8.818975	8.542964	8.560519	8.538862	8.331239	8.019178
10601593	predicted gene 7567	Gm7567	0.196443	0.0188849	0.443769	-3.03609	10.12533	10.0489	10.13423	9.920839	9.817123	9.981169
10542401	cDNA sequence BC049715 /// RIKEN cDNA C030030A07 gene	BC049715 /// C030030A07Rik	-0.218479	0.0188998	0.443769	-3.03685	7.943358	8.022493	8.117775	8.138838	8.232567	8.367658
10484754	olfactory receptor 1196 /// olfactory receptor 1197	Olfr1196 /// Olfr1197	-0.194003	0.018955	0.444373	-3.03965	5.456581	5.533007	5.48488	5.619381	5.774519	5.662577
10530130	RELT-like 1	Rell1	0.350029	0.018957	0.444373	-3.03975	8.496511	8.340791	8.311394	8.258008	8.124118	7.716483
10461130	solute carrier family 22 (organic anion transporter), member 6	Slc22a6	1.18476	0.0190118	0.444859	-3.04252	7.222391	8.877062	8.992194	7.245742	7.406001	6.885621
10354468	---	---	-0.211274	0.0190172	0.444859	-3.04279	6.416701	6.455842	6.441834	6.64221	6.550342	6.755647
10366640	LLP homolog, long-term synaptic facilitation (Aplysia)	Llph	0.308727	0.0190249	0.444859	-3.04318	5.760776	5.541311	5.375988	5.16286	5.347141	5.241893
10403941	histone cluster 1, H3a /// histone cluster 1, H3i /// histone cluster 1, H3g /// histone cluster 1, H3d /// histone cluster 1, H3e /// histone cluster 1, H3h /// histone cluster 1, H3b	Hist1h3a /// Hist1h3i /// Hist1h3g /// Hist1h3d /// Hist1h3e /// Hist1h3h /// Hist1h3b	0.34895	0.0190915	0.445406	-3.04653	12.67734	12.21449	12.19095	12.22435	11.91804	11.89354
10583021	platelet-derived growth factor, D polypeptide	Pdgfd	0.316493	0.0191039	0.445406	-3.04715	7.828492	7.424172	7.544079	7.459306	7.280159	7.1078
10509014	DNA segment, Chr 4, Wayne State University 53, expressed	D4Wsu53e	-0.186823	0.0191048	0.445406	-3.0472	10.69786	10.74459	10.76723	10.85411	10.939	10.97704
10445229	---	---	0.285994	0.0191231	0.445406	-3.04812	7.545152	7.389814	7.145273	7.20752	7.002037	7.0127
10406896	---	---	-0.199501	0.0191271	0.445406	-3.04832	3.767467	3.772985	3.911214	4.045467	3.991483	4.01322
10391762	gap junction protein, gamma 1	Gjc1	0.282724	0.0191904	0.44619	-3.05149	8.468531	8.542631	8.672879	8.08446	8.45809	8.293319
10404049	histone cluster 1, H3i /// histone cluster 1, H3d /// histone cluster 1, H3e /// histone cluster 1, H3h /// histone cluster 1, H3b	Hist1h3i /// Hist1h3d /// Hist1h3e /// Hist1h3h /// Hist1h3b	0.353613	0.0192008	0.44619	-3.05201	12.70455	12.22153	12.20772	12.22832	11.94574	11.8989
10429220	family with sequence similarity 135, member B	Fam135b	-0.268502	0.0192093	0.44619	-3.05244	8.856112	8.692868	8.70617	9.228498	8.980687	8.851471
10586718	RIKEN cDNA 9530091C08 gene	9530091C08Rik	0.31995	0.019234	0.44619	-3.05367	7.037236	7.231877	7.171807	6.848214	7.043354	6.589503
10382698	RIKEN cDNA 1110017F19 gene	1110017F19Rik	-0.201944	0.0192467	0.44619	-3.0543	6.867508	6.729374	6.776298	7.089104	6.912513	6.977396
10467182	5-hydroxytryptamine (serotonin) receptor 7	Htr7	0.191156	0.01927	0.44619	-3.05546	8.579223	8.459566	8.531676	8.39333	8.313966	8.2897
10582922	---	---	0.251343	0.0192713	0.44619	-3.05552	3.873138	4.009437	3.855113	3.716998	3.531287	3.735374
10598251	diacylglycerol kinase kappa	Dgkk	-0.664998	0.0193652	0.447998	-3.06019	10.43305	9.527671	9.841926	11.22036	10.21995	10.35733
10494402	histone cluster 2, H3c2 /// histone cluster 2, H3c1 /// histone cluster 2, H3b /// histone cluster 1, H3b	Hist2h3c2 /// Hist2h3c1 /// Hist2h3b /// Hist1h3b	0.377183	0.0194566	0.449148	-3.06471	12.27529	11.73229	11.71077	11.69528	11.47115	11.42037
10428827	transmembrane protein 65	Tmem65	0.21153	0.0194567	0.449148	-3.06471	11.51055	11.46382	11.34961	11.1904	11.32266	11.17633
10474129	peptidase domain containing associated with muscle regeneration 1	Pamr1	-0.327306	0.0194638	0.449148	-3.06506	8.248264	8.52517	8.316521	8.876965	8.709475	8.485434
10388308	olfactory receptor 411	Olfr411	-0.190954	0.0195074	0.449148	-3.06721	6.887341	6.935264	6.881482	7.139738	7.029503	7.107709
10509280	perlecan (heparan sulfate proteoglycan 2)	Hspg2	0.331229	0.0195078	0.449148	-3.06723	8.792233	8.548493	8.830317	8.653234	8.259798	8.264323
10578279	predicted gene 10682	Gm10682	-0.315532	0.0195102	0.449148	-3.06735	6.633324	6.685441	6.446994	6.972369	6.710523	7.029462
10481175	transmembrane protein 8C	Tmem8c	-0.343693	0.0195355	0.449341	-3.06859	7.553073	7.271499	7.026513	7.839352	7.54039	7.502422
10548340	RIKEN cDNA 4922502D21 gene	4922502D21Rik	-0.216204	0.0195627	0.449341	-3.06993	5.308106	5.288825	5.336231	5.405252	5.533931	5.642592
10423825	frizzled homolog 6 (Drosophila)	Fzd6	0.341995	0.0195663	0.449341	-3.0701	8.65786	8.600756	8.647586	8.439832	8.44755	7.992834
10595094	RIKEN cDNA 2310046A06 gene	2310046A06Rik	0.338401	0.0195827	0.449353	-3.07091	7.284078	7.17932	6.824119	6.957077	6.652541	6.662696
10411945	family with sequence similarity 159, member B	Fam159b	-0.303878	0.0196466	0.450453	-3.07403	6.985056	7.447935	7.211334	7.49802	7.536194	7.521746
10456904	RIKEN cDNA F830208F22 gene /// proline-serine-threonine phosphatase-interacting protein 2	F830208F22Rik /// Pstpip2	0.288119	0.0196786	0.450787	-3.07559	8.476694	8.477566	8.207905	8.144501	8.272557	7.88075
10393559	tissue inhibitor of metalloproteinase 2	Timp2	-0.197803	0.019693	0.450787	-3.0763	11.41511	11.48547	11.58917	11.69649	11.66732	11.71935
10507152	cytochrome P450, family 4, subfamily a, polypeptide 12B	Cyp4a12b	-0.409006	0.019722	0.451086	-3.07771	4.651264	5.003558	5.007427	5.459727	5.041155	5.388385
10472916	cell division cycle associated 7	Cdca7	0.511827	0.0197724	0.451872	-3.08015	8.658387	8.217729	7.935471	8.093275	7.851669	7.331161
10485963	Rho GTPase activating protein 11A	Arhgap11a	0.505533	0.0198393	0.452829	-3.08339	8.266395	7.531269	7.773659	7.492365	7.487377	7.074981
10499904	involucrin	Ivl	-0.207174	0.0198463	0.452829	-3.08373	5.747698	5.82521	5.640039	6.007389	5.923276	5.903804
10550332	solute carrier family 1 (neutral amino acid transporter), member 5	Slc1a5	0.265502	0.0199103	0.453571	-3.08682	7.827303	8.128492	8.004932	7.755099	7.811409	7.597714
10464409	nanos homolog 1 (Drosophila)	Nanos1	-0.346983	0.0199274	0.453571	-3.08764	10.10427	10.46348	10.66437	10.61708	10.73692	10.91907
10403066	similar to Ig heavy chain V region 102 precursor	LOC546230	0.20139	0.0199334	0.453571	-3.08794	3.538353	3.595865	3.465623	3.310958	3.296615	3.388098
10352767	NIMA (never in mitosis gene a)-related expressed kinase 2	Nek2	0.424622	0.0199507	0.453571	-3.08876	7.609223	6.973778	7.000214	7.003295	6.717653	6.588402
10601503	dachshund 2 (Drosophila)	Dach2	-0.365609	0.0199952	0.453571	-3.09091	7.329475	7.146506	7.119371	7.296477	7.712981	7.682721
10466901	predicted gene 5623	Gm5623	-0.334709	0.0199996	0.453571	-3.09111	5.386032	5.138135	5.259502	5.705183	5.74572	5.336892
10348451	chemokine (C-X-C motif) receptor 7	Cxcr7	0.256601	0.0200018	0.453571	-3.09122	6.8834	6.86456	6.977661	6.823015	6.593103	6.539699
10506110	LINE-1 type transposase domain containing 1	L1td1	-0.196304	0.0200206	0.453571	-3.09212	6.558149	6.597284	6.536607	6.823314	6.796476	6.661163
10560528	---	---	-0.272638	0.0200232	0.453571	-3.09225	6.290132	6.049886	6.119609	6.615206	6.227173	6.435162
10369752	leucine rich repeat transmembrane neuronal 3	Lrrtm3	0.250503	0.0200488	0.453749	-3.09347	11.30673	11.39435	11.14463	11.1238	10.94042	11.02998
10351482	RIKEN cDNA 1700015E13 gene	1700015E13Rik	-0.243978	0.0200632	0.453749	-3.09416	5.931783	5.860478	5.796752	6.000098	6.084174	6.236675
10577446	defensin beta 15	Defb15	-0.33806	0.0200993	0.454202	-3.09588	5.874459	5.825038	5.596226	6.326568	5.874459	6.108876
10422232	predicted gene 6219 /// predicted gene 6280	Gm6219 /// Gm6280	-0.267153	0.0201842	0.455581	-3.09993	7.782322	7.863306	7.665	8.167725	7.88952	8.054843
10575867	malonyl-CoA decarboxylase	Mlycd	0.227599	0.0201925	0.455581	-3.10032	8.516432	8.239214	8.336765	8.161421	8.126664	8.121528
10408798	transcription factor AP-2, alpha	Tcfap2a	0.483532	0.0202277	0.455657	-3.10199	7.171979	6.369635	6.677575	6.252062	6.287062	6.22947
10531946	RIKEN cDNA C230055K05 gene	C230055K05Rik	-0.245532	0.0202281	0.455657	-3.10201	6.903815	6.845531	7.015445	7.007298	7.182917	7.311173
10461715	olfactory receptor 1441	Olfr1441	-0.319922	0.0202896	0.456111	-3.10492	4.946051	5.226908	5.026477	5.198906	5.353735	5.606562
10361250	calcium/calmodulin-dependent protein kinase I gamma	Camk1g	-0.288282	0.0203353	0.456111	-3.10708	9.546679	9.804907	9.991056	9.973799	10.05767	10.17602
10404127	histone cluster 1, H2aa	Hist1h2aa	0.188601	0.020349	0.456111	-3.10772	8.24826	8.194341	8.15543	8.007236	8.07233	7.952661
10591816	dpy-19-like 1 (C. elegans)	Dpy19l1	0.294367	0.0203722	0.456111	-3.10882	9.844195	9.60497	9.458672	9.493988	9.389098	9.141649
10543017	pyruvate dehydrogenase kinase, isoenzyme 4	Pdk4	0.342743	0.0203879	0.456111	-3.10956	8.020308	7.503242	7.734088	7.58035	7.383424	7.265634
10491300	SKI-like	Skil	0.188507	0.0204166	0.456111	-3.11091	9.725575	9.614349	9.60662	9.450855	9.47934	9.450827
10593878	sorting nexin 33	Snx33	0.287358	0.0204208	0.456111	-3.1111	7.69719	7.332604	7.511517	7.415566	7.158585	7.105085
10486396	EH-domain containing 4	Ehd4	0.336657	0.020421	0.456111	-3.11112	8.603389	8.552865	8.561543	8.506282	8.235251	7.966292
10454198	ring finger protein 125	Rnf125	0.425887	0.020494	0.456111	-3.11454	6.713592	6.923066	7.213521	6.742255	6.309325	6.520937
10516211	NADH dehydrogenase (ubiquinone) Fe-S protein 5	Ndufs5	0.391665	0.0205205	0.456111	-3.11578	8.727884	8.509074	8.503209	7.911209	8.241714	8.412248
10566188	---	---	-0.274285	0.0205226	0.456111	-3.11587	5.143363	4.844895	4.911417	5.164033	5.221525	5.336973
10449807	epoxide hydrolase 3	Ephx3	0.285217	0.0205418	0.456111	-3.11677	6.379231	6.665129	6.312523	6.261493	6.223548	6.016192
10492452	---	---	-0.612495	0.0205529	0.456111	-3.11729	7.075404	7.780086	7.192382	7.542381	7.983765	8.359211
10468746	heat shock protein 12A	Hspa12a	0.20562	0.0205605	0.456111	-3.11764	10.7343	10.64582	10.61123	10.42855	10.54983	10.39611
10477894	predicted gene 14168	Gm14168	-0.315765	0.0205649	0.456111	-3.11785	6.631063	6.915896	6.922442	7.277595	7.019697	7.119404
10546129	kelch repeat and BTB (POZ) domain containing 12	Kbtbd12	-0.215912	0.0205758	0.456111	-3.11836	5.864373	5.966475	5.756128	6.024053	6.093061	6.117599
10406905	coiled-coil domain containing 125	Ccdc125	0.235222	0.020584	0.456111	-3.11874	5.993641	6.051146	6.131601	5.943594	5.795245	5.731883
10478928	teashirt zinc finger family member 2	Tshz2	0.302488	0.0205954	0.456111	-3.11927	9.462765	9.557285	9.765682	9.420829	9.280518	9.176921
10599200	progesterone receptor membrane component 1	Pgrmc1	-0.24623	0.0205971	0.456111	-3.11935	12.3088	12.53674	12.60488	12.68535	12.80922	12.69454
10575578	RIKEN cDNA 4930402E16 gene	4930402E16Rik	0.198082	0.0206054	0.456111	-3.11973	9.916622	9.753507	9.791419	9.629711	9.575362	9.662228
10353221	transient receptor potential cation channel, subfamily A, member 1	Trpa1	-0.290081	0.0206299	0.456111	-3.12088	6.200378	6.029705	5.918716	6.208366	6.374271	6.436405
10369750	predicted gene 10118	Gm10118	0.216988	0.0206593	0.456111	-3.12224	7.705182	7.556375	7.66186	7.410692	7.505776	7.355984
10447917	---	---	0.185698	0.0207128	0.456111	-3.12472	3.879387	3.921972	3.866526	3.66121	3.684602	3.764979
10530692	kinase insert domain protein receptor	Kdr	0.54524	0.0207586	0.456111	-3.12684	9.703975	9.31579	9.261239	9.37705	8.877684	8.390551
10497912	predicted gene 5148	Gm5148	-0.35596	0.0207803	0.456111	-3.12784	7.631913	8.100089	8.196065	8.231106	8.404529	8.360312
10576090	zinc finger protein, multitype 1	Zfpm1	0.221028	0.0208186	0.456111	-3.1296	9.111123	9.139596	9.137166	8.950717	8.767201	9.006884
10394093	cDNA sequence BC017643	BC017643	0.217051	0.020833	0.456111	-3.13027	9.178315	9.122733	8.931479	8.913593	8.856586	8.811194
10358525	hemicentin 1	Hmcn1	0.478252	0.020833	0.456111	-3.13027	5.890256	5.201319	5.867374	5.254694	5.199213	5.070286
10426656	peripherin	Prph	0.463245	0.020843	0.456111	-3.13073	7.302109	7.690798	7.947456	7.3176	7.18919	7.043839
10545458	transcription factor 7-like 1 (T-cell specific, HMG box)	Tcf7l1	0.26395	0.0208468	0.456111	-3.1309	8.739179	8.584461	8.567562	8.583012	8.309273	8.207067
10495549	dihydrolipoamide branched chain transacylase E2	Dbt	0.274793	0.0209283	0.456111	-3.13465	9.909685	9.597259	9.638532	9.613847	9.42058	9.286669
10491066	hypothetical protein LOC100045726 /// neuroligin 1	LOC100045726 /// Nlgn1	0.224943	0.0209656	0.456111	-3.13635	8.462696	8.261652	8.224753	8.180902	8.001705	8.091665
10354563	dynein, axonemal, heavy chain 7B	Dnahc7b	-0.203869	0.0209901	0.456111	-3.13747	7.351968	7.518445	7.376531	7.597494	7.714183	7.546874
10375261	gamma-aminobutyric acid (GABA) A receptor, subunit beta 2	Gabrb2	0.192473	0.0209961	0.456111	-3.13775	11.17401	11.32555	11.28952	11.03893	11.1277	11.04503
10418506	stabilin 1	Stab1	0.487647	0.0210543	0.456111	-3.1404	8.003799	8.439611	8.611556	8.086897	7.706826	7.798303
10422822	leukemia inhibitory factor receptor	Lifr	0.315138	0.021074	0.456111	-3.1413	9.816753	9.500025	9.797492	9.328425	9.21274	9.62769
10369792	AT rich interactive domain 5B (MRF1-like)	Arid5b	0.309901	0.0210741	0.456111	-3.1413	9.616627	9.919616	10.11282	9.523071	9.548162	9.648128
10461818	olfactory receptor 1487	Olfr1487	-0.311956	0.0210862	0.456111	-3.14185	4.063849	4.081625	4.156825	4.155932	4.632074	4.450162
10543779	microRNA 29a	Mir29a	0.264414	0.0210874	0.456111	-3.14191	3.413628	3.724281	3.715965	3.305263	3.297792	3.457578
10579012	chondroitin sulfate N-acetylgalactosaminyltransferase 1	Csgalnact1	0.405189	0.0211139	0.456111	-3.14311	8.565569	7.906723	8.165105	8.074934	7.580894	7.766003
10523800	olfactory receptor 719	Olfr719	-0.416009	0.0211205	0.456111	-3.14341	4.536933	5.050671	4.560108	5.283861	5.028139	5.083738
10361887	PERP, TP53 apoptosis effector	Perp	-0.476605	0.0211246	0.456111	-3.1436	7.811629	8.289634	8.454029	8.233466	8.785213	8.966427
10388282	---	---	-0.243276	0.0211661	0.456111	-3.14548	4.427258	4.702055	4.442526	4.674026	4.814658	4.812983
10597182	neurobeachin-like 2	Nbeal2	-0.264764	0.021177	0.456111	-3.14597	7.93173	8.17279	8.228836	8.443609	8.325394	8.358644
10532301	---	---	0.466283	0.0211811	0.456111	-3.14616	7.466666	7.106582	7.152051	6.537363	7.109825	6.679263
10545835	RIKEN cDNA 1700040I03 gene	1700040I03Rik	0.286162	0.0211822	0.456111	-3.14621	8.695759	8.325737	8.324413	8.316038	8.122278	8.049106
10553967	proprotein convertase subtilisin/kexin type 6	Pcsk6	-0.208663	0.0211902	0.456111	-3.14657	8.695121	8.706955	8.760073	8.839174	8.885471	9.063492
10416437	lymphocyte cytosolic protein 1	Lcp1	0.458581	0.0212137	0.456111	-3.14763	8.418159	8.329079	8.09573	8.221479	7.855899	7.389846
10437846	interferon induced transmembrane protein 7	Ifitm7	-0.313143	0.0212782	0.456111	-3.15054	7.010801	7.393647	7.318847	7.432093	7.482756	7.747876
10398358	---	---	-0.482074	0.0212911	0.456111	-3.15112	5.524276	6.248421	6.212822	6.191256	6.751802	6.488683
10444306	histocompatibility 2, class II antigen E beta2	H2-Eb2	0.231045	0.0213344	0.456111	-3.15307	6.716431	6.897632	6.649782	6.535958	6.484429	6.550324
10602692	Ras-related GTP binding B	Rragb	-0.200173	0.0213403	0.456111	-3.15334	11.09097	10.99493	10.95911	11.19059	11.29261	11.16233
10380280	predicted gene 525	Gm525	-0.253977	0.0213473	0.456111	-3.15365	7.386138	7.695126	7.606266	7.854233	7.78937	7.805859
10461820	olfactory receptor 1489	Olfr1489	-0.548388	0.0213527	0.456111	-3.15389	3.932568	4.71141	4.008651	4.547074	4.757359	4.993361
10557450	bolA-like 2 (E. coli)	Bola2	0.224121	0.0213563	0.456111	-3.15406	8.968197	8.773356	8.856424	8.776196	8.509712	8.639706
10555771	olfactory receptor 592	Olfr592	-0.532141	0.0213643	0.456111	-3.15441	5.081687	5.743655	5.23256	5.492886	5.96002	6.20142
10463875	sortilin-related VPS10 domain containing receptor 3	Sorcs3	-0.49441	0.0213647	0.456111	-3.15443	9.262182	9.796717	10.15276	10.15707	10.22659	10.31123
10601044	glycerophosphodiester phosphodiesterase domain containing 2	Gdpd2	-0.263134	0.021368	0.456111	-3.15458	10.00721	10.10252	9.785867	10.36503	10.21042	10.10955
10456046	platelet derived growth factor receptor, beta polypeptide	Pdgfrb	0.414585	0.0213811	0.456111	-3.15517	9.478162	9.515228	9.674282	9.491394	9.008449	8.924074
10484856	olfactory receptor 1259	Olfr1259	-0.344107	0.0213946	0.456111	-3.15577	4.429911	4.658368	4.51034	4.679154	4.79058	5.161207
10542079	forkhead box M1 /// RIKEN cDNA 4933413G19 gene	Foxm1 /// 4933413G19Rik	0.318888	0.0213972	0.456111	-3.15589	8.246387	7.781246	7.825613	7.808428	7.519514	7.56864
10607712	gastrin releasing peptide receptor	Grpr	-0.2248	0.0214342	0.456111	-3.15755	7.100996	7.153095	6.986963	7.43956	7.261736	7.214159
10536600	ankyrin repeat domain 7	Ankrd7	0.19221	0.0214486	0.456111	-3.15819	4.526978	4.411581	4.371925	4.282505	4.26777	4.183579
10551883	TYRO protein tyrosine kinase binding protein	Tyrobp	0.180087	0.0214593	0.456111	-3.15867	8.707075	8.616511	8.65883	8.534662	8.430371	8.477123
10359828	predicted gene 4847	Gm4847	-0.218394	0.0214886	0.456111	-3.15997	4.887445	4.818542	4.7017	5.061431	4.93021	5.071229
10530627	leucine rich repeat containing 66	Lrrc66	-0.256507	0.0214999	0.456111	-3.16048	5.402988	5.594491	5.410721	5.747986	5.607073	5.822662
10384622	EH domain binding protein 1	Ehbp1	-0.359461	0.0215118	0.456111	-3.16101	9.762857	10.10397	10.26867	10.1581	10.60391	10.45187
10456513	melanocortin 5 receptor	Mc5r	0.261465	0.0215126	0.456111	-3.16105	7.9625	7.641137	7.744017	7.653298	7.518059	7.391903
10345091	beta-1,3-glucuronyltransferase 2 (glucuronosyltransferase S) /// stromal membrane-associated protein 1	B3gat2 /// Smap1	0.187543	0.0215291	0.456111	-3.16178	10.55111	10.58649	10.46411	10.40252	10.35142	10.28514
10371844	---	---	0.215339	0.0215304	0.456111	-3.16184	4.325544	4.356682	4.12317	4.057621	4.119718	3.982039
10485687	methyltransferase 5 domain containing 1	Mett5d1	0.264336	0.0215321	0.456111	-3.16191	8.260272	7.941004	7.952188	7.950027	7.720465	7.689965
10493668	nucleoporin 210-like	Nup210l	-0.262477	0.0215414	0.456111	-3.16233	6.597642	6.683524	6.532398	6.961558	6.697699	6.941738
10499935	late cornified envelope 1I	Lce1i	-0.312895	0.0215563	0.456111	-3.16299	6.078863	5.650215	5.680584	6.260043	5.953866	6.134439
10446346	---	---	0.269676	0.0215681	0.456111	-3.16352	5.201636	4.86779	4.845251	4.83447	4.665221	4.605958
10496023	caspase 6	Casp6	0.391288	0.021587	0.456111	-3.16436	8.661943	8.196133	8.276739	8.210633	8.061749	7.688568
10386916	cDNA sequence BC046404	BC046404	-0.207453	0.0216018	0.456111	-3.16501	9.055774	8.944927	9.125505	9.309048	9.135574	9.303943
10432918	keratin 8	Krt8	-0.246438	0.0216114	0.456111	-3.16544	7.946859	7.765059	7.809936	8.145127	7.911668	8.204373
10420362	gap junction protein, beta 2 /// predicted gene 10871	Gjb2 /// Gm10871	0.834033	0.0216535	0.456111	-3.1673	7.416622	8.295349	8.407325	7.574664	7.227907	6.814625
10376998	RIKEN cDNA A530088H08 gene	A530088H08Rik	-0.216098	0.021666	0.456111	-3.16786	7.305848	7.306617	7.308568	7.550894	7.630589	7.387843
10351880	RIKEN cDNA E430029J22 gene	E430029J22Rik	-0.289592	0.0216717	0.456111	-3.16811	4.639668	4.55523	4.650726	4.812619	4.741331	5.16045
10443191	predicted gene 10505	Gm10505	-0.267198	0.0216952	0.456111	-3.16915	6.727508	6.470352	6.331271	6.886714	6.72791	6.716101
10420413	large tumor suppressor 2	Lats2	0.224136	0.0216988	0.456111	-3.16931	8.282946	8.029991	8.175815	8.044398	7.8234	7.948545
10368875	armadillo repeat containing 2	Armc2	-0.335289	0.0217099	0.456111	-3.1698	7.56427	8.048445	7.983186	8.179352	8.298567	8.123848
10369927	---	---	-0.200955	0.0217119	0.456111	-3.16989	6.41108	6.438941	6.387297	6.71595	6.532372	6.591861
10389858	non-metastatic cells 2, protein (NM23B) expressed in	Nme2	0.179587	0.0217154	0.456111	-3.17004	9.873206	9.828036	9.808385	9.621781	9.657804	9.691282
10402606	retrotransposon-like 1 /// microRNA 431 /// RIKEN cDNA 6430411K18 gen	Rtl1 /// Mir431 /// 6430411K18Rik	-0.275752	0.0217228	0.456111	-3.17037	7.496146	7.653311	7.524315	8.024471	7.738988	7.737569
10404028	histone cluster 1, H3a /// histone cluster 1, H3i /// histone cluster 1, H3g /// histone cluster 1, H3d /// histone cluster 1, H3e /// histone cluster 1, H3h /// histone cluster 1, H3b	Hist1h3a /// Hist1h3i /// Hist1h3g /// Hist1h3d /// Hist1h3e /// Hist1h3h /// Hist1h3b	0.332113	0.0217235	0.456111	-3.1704	12.67854	12.21906	12.21082	12.23725	11.96922	11.90561
10468419	DNA segment, Chr 19, ERATO Doi 652, expressed /// hypothetical protein LOC677171	D19Ertd652e /// LOC677171	-0.227338	0.0217289	0.456111	-3.17064	6.112121	5.882596	6.114906	6.331016	6.243533	6.217089
10439080	---	---	-0.242432	0.0217367	0.456111	-3.17098	6.757232	6.721435	7.005279	7.025729	7.110387	7.075126
10450646	ring-box 1	Rbx1	-0.22028	0.0217565	0.456111	-3.17185	10.9443	10.96888	11.14881	11.30043	11.20255	11.21985
10604199	cullin 4B	Cul4b	-0.248124	0.0217846	0.456111	-3.17309	9.418374	9.514767	9.675978	9.683316	9.910331	9.759844
10447056	glutaminyl-peptide cyclotransferase (glutaminyl cyclase)	Qpct	-0.267779	0.0217855	0.456111	-3.17313	9.616269	9.356871	9.343111	9.814912	9.775698	9.528979
10569017	interferon induced transmembrane protein 3	Ifitm3	0.444902	0.0217903	0.456111	-3.17334	8.607998	8.778205	9.235087	8.515449	8.473693	8.297442
10355662	crystallin, beta A2	Cryba2	-0.329099	0.0217992	0.456111	-3.17373	6.505834	6.624936	6.504035	7.107274	6.643527	6.871302
10519747	sema domain, immunoglobulin domain (Ig), short basic domain, secreted, (semaphorin) 3E	Sema3e	0.490315	0.0218082	0.456111	-3.17413	9.104753	8.680679	8.366233	8.087775	8.288486	8.304459
10579543	nucleoredoxin-like 1	Nxnl1	-0.203111	0.0218173	0.456111	-3.17453	6.302044	6.165381	6.285259	6.556079	6.354824	6.451113
10473444	apelin receptor	Aplnr	0.930249	0.0218414	0.456111	-3.17559	9.783276	9.647128	9.538787	9.449158	8.982849	7.746438
10606058	chemokine (C-X-C motif) receptor 3	Cxcr3	-0.227172	0.0218494	0.456111	-3.17594	6.703594	6.547612	6.465275	6.939283	6.72403	6.734683
10373530	cyclin-dependent kinase 2	Cdk2	0.354456	0.0218645	0.456111	-3.1766	8.576732	8.356033	8.325397	8.326553	8.126494	7.741746
10423358	membrane-associated ring finger (C3HC4) 11	March11	0.176754	0.0218737	0.456111	-3.177	8.086799	8.123674	8.187861	7.933928	7.96092	7.973224
10364321	keratin associated protein 12-1	Krtap12-1	-0.287754	0.0218899	0.456111	-3.17771	6.117208	6.267113	6.240679	6.697555	6.394947	6.395759
10372410	KRR1, small subunit (SSU) processome component, homolog (yeast) /// GLI pathogenesis-related 1 (glioma)	Krr1 /// Glipr1	-0.310817	0.021894	0.456111	-3.17789	5.876851	6.207756	5.787903	6.237889	6.232869	6.334204
10520318	dipeptidylpeptidase 6	Dpp6	-0.20657	0.0219531	0.456951	-3.18048	11.67128	11.68208	11.87239	11.91156	11.96328	11.97062
10423230	cadherin 9	Cdh9	-0.460302	0.0219666	0.456951	-3.18107	8.733706	9.279296	9.338855	9.192179	9.875404	9.665179
10577164	growth arrest specific 6	Gas6	0.229453	0.0219926	0.457156	-3.1822	10.38035	10.19073	10.26565	10.2142	9.972946	9.961226
10513162	protein tyrosine phosphatase, non-receptor type 3	Ptpn3	0.215397	0.0220127	0.457184	-3.18307	8.187921	8.133583	8.303376	7.946409	8.073997	7.958282
10386182	olfactory receptor 332	Olfr332	-0.279318	0.0220263	0.457184	-3.18367	5.808973	6.09692	5.839503	6.293546	6.108022	6.181782
10512714	src homology 2 domain-containing transforming protein B	Shb	0.264315	0.0220729	0.457371	-3.18569	8.377384	8.283141	8.661331	8.202637	8.092454	8.233821
10363492	neuropeptide FF receptor 1	Npffr1	-0.249688	0.0220894	0.457371	-3.18641	7.561213	7.448094	7.474246	7.79686	7.553405	7.882351
10408138	vomeronasal 1 receptor 202	Vmn1r202	-0.247044	0.0220997	0.457371	-3.18686	5.122161	5.296906	5.204869	5.292657	5.460962	5.61145
10578264	macrophage scavenger receptor 1	Msr1	0.249951	0.0221008	0.457371	-3.1869	5.138511	5.50421	5.325993	4.998176	5.135102	5.085584
10493896	late cornified envelope 3B	Lce3b	-0.18811	0.0221163	0.457371	-3.18757	4.879085	4.986019	4.855849	5.061664	5.172455	5.051163
10547206	FXYD domain-containing ion transport regulator 4	Fxyd4	-0.207359	0.0221705	0.457951	-3.18992	6.462438	6.53972	6.396374	6.761033	6.60781	6.651766
10489705	solute carrier family 13 (sodium-dependent dicarboxylate transporter), member 3	Slc13a3	0.964898	0.0221935	0.457951	-3.19091	10.5705	9.275318	9.449186	9.688322	8.596268	8.115721
10572070	neuropeptide Y receptor Y1	Npy1r	0.279255	0.0221947	0.457951	-3.19097	7.536991	7.938087	7.760712	7.477072	7.538194	7.38276
10399941	---	---	0.192469	0.0222304	0.457951	-3.1925	5.272952	5.370761	5.413429	5.158652	5.103169	5.217914
10456492	DNA segment, Chr 18, ERATO Doi 653, expressed	D18Ertd653e	0.432828	0.0222311	0.457951	-3.19253	9.703736	9.348011	9.087143	9.323489	8.849296	8.667622
10478535	WAP four-disulfide core domain 6B	Wfdc6b	0.202038	0.022245	0.457951	-3.19314	4.24393	4.211571	4.042062	3.976978	4.006922	3.907548
10404402	forkhead box Q1	Foxq1	0.202936	0.0222612	0.457951	-3.19383	8.375111	8.32048	8.210068	8.182617	8.126293	7.987942
10519951	pigeon homolog (Drosophila)	Pion	0.227901	0.0222806	0.457951	-3.19467	8.204268	8.215811	7.990121	7.94739	8.008005	7.771101
10523466	---	---	0.185047	0.0222996	0.457951	-3.19549	3.664389	3.699131	3.566249	3.502631	3.45755	3.414447
10556581	predicted gene 10589	Gm10589	-0.249506	0.0223256	0.457951	-3.1966	7.470533	7.704921	7.56455	7.912695	7.891056	7.684772
10539766	AP2 associated kinase 1	Aak1	0.221815	0.0223483	0.457951	-3.19758	8.569994	8.514946	8.717888	8.431114	8.39189	8.314378
10604232	---	---	-0.2873	0.0223559	0.457951	-3.1979	4.473022	4.629764	4.45746	4.674562	4.733964	5.013621
10467203	polycomb group ring finger 5	Pcgf5	-0.247078	0.0223863	0.457951	-3.1992	7.04931	7.098478	6.937999	7.404124	7.132293	7.290603
10543065	---	---	0.48495	0.022403	0.457951	-3.19991	5.817074	5.175529	6.007779	5.148645	5.138268	5.258619
10545041	nucleosome assembly protein 1-like 5	Nap1l5	-0.18806	0.0224147	0.457951	-3.20042	11.74885	11.69401	11.71651	12.00161	11.87541	11.84653
10596383	collagen, type VI, alpha 6	Col6a6	-0.199169	0.0224179	0.457951	-3.20055	8.047814	7.956665	8.001704	8.173107	8.125619	8.304965
10456423	SEH1-like (S. cerevisiae	Seh1l	0.178727	0.0224291	0.457951	-3.20103	9.183609	9.273414	9.23419	8.995565	9.104626	9.05484
10471457	ST6 (alpha-N-acetyl-neuraminyl-2,3-beta-galactosyl-1,3)-N-acetylgalactosaminide alpha-2,6-sialyltransferase 4	St6galnac4	0.244946	0.0224359	0.457951	-3.20132	9.181149	8.917021	8.864384	8.867531	8.691352	8.668832
10601430	GLE1 RNA export mediator pseudogene	4933401B06Rik	-0.22414	0.0224743	0.458287	-3.20296	6.049433	5.810832	6.079699	6.240002	6.149113	6.223269
10541246	interleukin 17 receptor A	Il17ra	0.267701	0.0224964	0.458287	-3.2039	7.344052	7.048331	7.229915	7.118068	6.893776	6.80735
10595050	GDNF family receptor alpha like	Gfral	-0.235987	0.022501	0.458287	-3.2041	4.738522	4.592836	4.613626	4.852169	4.772444	5.028331
10450694	histocompatibility 2, T region locus 22 /// histocompatibility 2, T region locus 10 /// histocompatibility 2, T region locus 9	H2-T22 /// H2-T10 /// H2-T9	0.480058	0.0225253	0.458452	-3.20513	8.505281	8.013233	7.944832	8.050134	7.714326	7.258711
10465132	signal-induced proliferation associated gene 1	Sipa1	0.276116	0.022542	0.458461	-3.20584	9.460075	9.381277	9.211094	9.300739	9.028322	8.895037
10507576	olfactory receptor 1331	Olfr1331	-0.291552	0.0225811	0.458635	-3.2075	5.731455	5.804527	5.390283	5.884479	6.07462	5.841821
10598029	NADH dehydrogenase subunit 1	ND1	-0.208647	0.0225829	0.458635	-3.20758	13.93884	14.06064	14.15067	14.16109	14.32335	14.29165
10463704	arsenic (+3 oxidation state) methyltransferase	As3mt	-0.213553	0.0226054	0.458759	-3.20854	9.891461	10.09485	10.06592	10.11237	10.27174	10.30878
10448124	formyl peptide receptor 1	Fpr1	-0.282472	0.0226215	0.458759	-3.20922	5.336027	5.49206	5.4877	5.905874	5.590446	5.666883
10451907	SH3-domain GRB2-like 1	Sh3gl1	0.187459	0.0226596	0.458953	-3.21083	10.11058	10.01097	9.964892	9.830462	9.867431	9.826172
10547943	non-SMC condensin I complex, subunit D2	Ncapd2	0.236882	0.0226697	0.458953	-3.21126	9.285526	9.033114	9.033953	8.904726	8.939411	8.79781
10573319	podocan-like 1	Podnl1	-0.213842	0.02271	0.458953	-3.21296	6.725171	6.514907	6.540567	6.926449	6.74168	6.754041
10507015	ATP/GTP binding protein-like 4	Agbl4	-0.227646	0.0227647	0.458953	-3.21526	9.386868	9.304133	9.313995	9.706127	9.574627	9.407179
10514128	tetratricopeptide repeat domain 39B	Ttc39b	0.203433	0.0227748	0.458953	-3.21569	8.655767	8.509852	8.540881	8.303679	8.402999	8.389524
10466624	aldehyde dehydrogenase family 1, subfamily A7	Aldh1a7	0.279554	0.0227775	0.458953	-3.2158	7.865257	7.735027	7.521238	7.330903	7.511037	7.440921
10422512	AIG2-like domain 1 /// RIKEN cDNA 4930594M22 gene	A2ld1 /// 4930594M22Rik	0.192994	0.0227779	0.458953	-3.21582	9.888128	9.734355	9.778099	9.693139	9.537557	9.590905
10383196	---	---	0.266991	0.022802	0.458953	-3.21683	6.783629	6.554193	6.619366	6.605687	6.318274	6.232255
10350506	family with sequence similarity 5, member C	Fam5c	0.219483	0.022807	0.458953	-3.21704	10.6063	10.72458	10.73658	10.54937	10.49287	10.36677
10410148	contactin associated protein-like 3	Cntnap3	-0.248621	0.0228169	0.458953	-3.21746	7.987915	7.970186	7.747038	8.215508	8.043347	8.192146
10449932	predicted gene 7059	Gm7059	0.214643	0.0228184	0.458953	-3.21752	10.26578	10.18217	10.41771	10.08526	10.08231	10.05416
10361995	family with sequence similarity 54, member A	Fam54a	0.230049	0.0228259	0.458953	-3.21783	7.078744	6.950887	6.873226	6.887918	6.619735	6.705057
10421488	fibronectin type III domain containing 3A	Fndc3a	-0.31514	0.0228466	0.459043	-3.2187	10.3608	10.68287	10.87537	10.84805	11.03145	10.98496
10496359	endomucin	Emcn	0.416436	0.0229088	0.45949	-3.22131	8.607983	8.566452	8.970858	8.446284	8.395194	8.054506
10598976	tissue inhibitor of metalloproteinase 1	Timp1	0.375842	0.0229559	0.45949	-3.22328	7.140433	6.887387	7.150069	6.92535	6.730519	6.394495
10529957	G protein-coupled receptor 125	Gpr125	0.210628	0.0229747	0.45949	-3.22406	10.28316	10.05533	10.13126	9.952454	9.969557	9.915854
10348234	neuraminidase 2	Neu2	0.179991	0.0229891	0.45949	-3.22466	6.495702	6.501959	6.444494	6.363489	6.253963	6.284731
10469457	plexin domain containing 2	Plxdc2	0.297897	0.022991	0.45949	-3.22474	10.83315	10.85701	10.92968	10.80292	10.53505	10.38818
10552546	kallikrein 1-related peptidase b5 /// kallikrein 1 /// kallikrein 1-related pepidase b4	Klk1b5 /// Klk1 /// Klk1b4	-0.266585	0.0230146	0.45949	-3.22572	6.083158	6.078365	5.806111	6.295717	6.15767	6.314001
10359644	methyltransferase like 11B	Mettl11b	-0.264858	0.023022	0.45949	-3.22603	5.252713	5.654993	5.428573	5.68406	5.746727	5.700065
10551487	EP300 interacting inhibitor of differentiation 2B	Eid2b	-0.307257	0.0230293	0.45949	-3.22634	10.80329	11.23732	11.19479	11.21926	11.54581	11.3921
10474596	apoptosis, caspase activation inhibitor	Aven	0.183141	0.023048	0.45949	-3.22711	9.246531	9.254847	9.379299	9.109803	9.086201	9.135251
10492499	major facilitator superfamily domain containing 1	Mfsd1	0.289227	0.023093	0.45949	-3.22898	10.61711	10.38213	10.2554	10.3046	10.17009	9.912269
10541644	CD163 antigen	Cd163	0.426611	0.0231001	0.45949	-3.22927	5.743703	5.901554	6.253886	5.776421	5.321251	5.521638
10389990	epsin 3	Epn3	0.3086	0.023132	0.45949	-3.2306	8.107306	7.795653	7.594148	7.61904	7.481566	7.4707
10519983	fibrinogen-like protein 2	Fgl2	0.312487	0.0231347	0.45949	-3.23071	6.485209	6.583056	6.248334	6.360541	6.061586	5.957012
10373616	olfactory receptor 770	Olfr770	-0.252937	0.023139	0.45949	-3.23089	5.095645	4.903002	4.983067	5.357792	5.037647	5.345087
10482119	---	---	0.223467	0.0231502	0.45949	-3.23135	10.07481	9.966484	10.06579	9.739659	9.727112	9.969912
10432511	Rac GTPase-activating protein 1	Racgap1	0.359644	0.0231591	0.45949	-3.23172	9.799332	9.367558	9.241928	9.339579	9.088691	8.901615
10384808	SMEK homolog 2, suppressor of mek1 (Dictyostelium) /// RIKEN cDNA A630052C17 gene	Smek2 /// A630052C17Rik	-0.188663	0.0231755	0.45949	-3.2324	7.118663	7.110683	7.237485	7.362598	7.354842	7.315379
10585467	aminoglycoside phosphotransferase domain containing 1	Agphd1	0.218276	0.0231787	0.45949	-3.23253	7.911469	7.694398	7.748085	7.671391	7.564738	7.462996
10535956	StAR-related lipid transfer (START) domain containing 13	Stard13	0.243115	0.0231925	0.45949	-3.2331	7.698086	7.651883	7.898886	7.600154	7.472555	7.446801
10375557	olfactory receptor 1388	Olfr1388	-0.207011	0.0231939	0.45949	-3.23316	6.226401	6.234611	6.040587	6.334086	6.425652	6.362894
10426669	trophinin associated protein	Troap	0.317427	0.0232327	0.459937	-3.23476	7.82929	7.667419	7.496733	7.605674	7.14719	7.288296
10385325	pituitary tumor-transforming gene 1	Pttg1	0.493187	0.0232663	0.460154	-3.23614	9.80031	9.232153	8.88611	9.021845	8.715102	8.702065
10405785	RIKEN cDNA 0610007P08 gene	0610007P08Rik	0.210535	0.0232763	0.460154	-3.23655	7.659993	7.591207	7.748147	7.364189	7.531397	7.472155
10543791	podocalyxin-like	Podxl	0.178048	0.023316	0.460543	-3.23819	8.951441	8.951181	8.907495	8.82333	8.71493	8.737712
10469358	mannose receptor, C type 1	Mrc1	1.05672	0.0233285	0.460543	-3.2387	7.246593	8.747025	8.872517	7.332039	7.446489	6.917432
10570180	predicted gene 5607	Gm5607	-0.269095	0.0233451	0.460548	-3.23938	8.738156	8.401463	8.476352	8.750418	8.822647	8.85019
10564209	---	---	0.472376	0.0234079	0.461115	-3.24195	10.05662	9.639412	10.26936	9.726868	9.538505	9.282892
10599858	RIKEN cDNA 4933402E13 gene	4933402E13Rik	0.203997	0.0234102	0.461115	-3.24205	4.741132	4.72153	4.766552	4.631143	4.410835	4.575244
10430536	DEAD (Asp-Glu-Ala-Asp) box polypeptide 17	Ddx17	-0.20063	0.0234348	0.461115	-3.24305	11.37328	11.57754	11.4791	11.59796	11.76106	11.67279
10500582	WD repeat domain 3 /// sperm associated antigen 17	Wdr3 /// Spag17	-0.192159	0.0234434	0.461115	-3.24341	8.310644	8.40157	8.447906	8.501287	8.655123	8.580186
10524703	paxillin	Pxn	0.188973	0.0234554	0.461115	-3.24389	9.463571	9.370182	9.465185	9.300805	9.253935	9.177279
10583573	autophagy-related 4D (yeast) /// KRI1 homolog (S. cerevisiae)	Atg4d /// Kri1	0.182086	0.0235033	0.461518	-3.24585	8.552635	8.466609	8.42353	8.314969	8.264758	8.31679
10388898	family with sequence similarity 58, member B	Fam58b	0.216084	0.0235085	0.461518	-3.24606	7.046821	6.955021	7.184345	6.924176	6.776036	6.837724
10384974	interleukin 9 receptor	Il9r	-0.325369	0.0235553	0.461769	-3.24797	6.592926	6.564184	6.570211	7.163103	6.626691	6.913634
10408246	histone cluster 1, H3a /// histone cluster 1, H3i /// histone cluster 1, H3g /// histone cluster 1, H3d /// histone cluster 1, H3e /// histone cluster 1, H3h /// histone cluster 1, H3b	Hist1h3a /// Hist1h3i /// Hist1h3g /// Hist1h3d /// Hist1h3e /// Hist1h3h /// Hist1h3b	0.33598	0.0235675	0.461769	-3.24846	12.69794	12.22311	12.20796	12.25503	11.9513	11.91474
10353438	translocating chain-associating membrane protein 2	Tram2	0.308202	0.0235703	0.461769	-3.24858	8.294069	8.461945	8.346279	8.284219	8.046445	7.847023
10382300	mitogen-activated protein kinase kinase 6	Map2k6	0.258792	0.0235885	0.461806	-3.24932	8.643511	8.678992	8.685704	8.530529	8.498279	8.203023
10446074	ubiquitin-like, containing PHD and RING finger domains, 1	Uhrf1	0.366368	0.0236189	0.46208	-3.25055	7.888152	7.36794	7.335028	7.398777	7.009284	7.083954
10585889	CUGBP, Elav-like family member 6	Celf6	-0.324853	0.0236431	0.462143	-3.25153	9.427701	9.698968	9.703766	10.12131	9.819674	9.86401
10373000	XRCC6 binding protein 1	Xrcc6bp1	0.238031	0.0236548	0.462143	-3.252	8.602711	8.444345	8.502493	8.173659	8.402163	8.259634
10464772	RIKEN cDNA 2010003K11 gene	2010003K11Rik	-0.214136	0.0236844	0.462402	-3.2532	6.905933	6.644565	6.793835	7.000297	6.980677	7.005767
10526085	---	---	0.839784	0.0237594	0.462889	-3.25623	9.384478	8.611876	9.26016	8.636124	8.563058	7.537981
10461115	solute carrier family 22 (organic anion transporter), member 8	Slc22a8	0.456036	0.0237792	0.462889	-3.25703	9.958748	10.13076	9.800544	9.853463	9.608318	9.060164
10377953	kinesin family member 1C	Kif1c	0.274967	0.0237815	0.462889	-3.25712	8.646501	8.34129	8.616961	8.416615	8.221893	8.141343
10507905	POU domain, class 3, transcription factor 1	Pou3f1	0.275258	0.0237914	0.462889	-3.25752	9.237494	9.270124	9.057844	9.10228	8.758083	8.879324
10555911	olfactory receptor 679 /// olfactory receptor 681	Olfr679 /// Olfr681	-0.611028	0.0237942	0.462889	-3.25763	5.243668	5.504891	4.792903	5.399146	5.855924	6.119476
10592376	olfactory receptor 917	Olfr917	-0.452965	0.0238076	0.462889	-3.25817	4.751139	5.037473	4.424852	5.184899	5.025452	5.362009
10474223	CD59b antigen	Cd59b	0.509098	0.0238474	0.463142	-3.25977	6.783441	5.929388	6.033611	5.926889	5.496771	5.795485
10436800	RIKEN cDNA 1110008E08 gene	1110008E08Rik	-0.183467	0.0238703	0.463142	-3.26069	6.119823	6.095788	6.134646	6.380028	6.279206	6.241425
10385153	coiled-coil domain containing 99	Ccdc99	0.172544	0.0238937	0.463142	-3.26163	5.577705	5.588977	5.529448	5.431806	5.363613	5.383078
10600755	aristaless related homeobox	Arx	0.31792	0.0239053	0.463142	-3.26209	8.308732	8.317208	8.573271	8.291249	7.981154	7.973047
10504988	olfactory receptor 275	Olfr275	-0.269574	0.023928	0.463142	-3.263	5.661345	6.012578	5.778238	6.076549	6.028192	6.156141
10603266	nudix (nucleoside diphosphate linked moiety X)-type motif 10	Nudt10	-0.36862	0.0239297	0.463142	-3.26307	9.633329	10.01042	10.04581	10.04343	10.56723	10.18476
10448399	spermine binding protein-like	Sbpl	-0.230858	0.0239353	0.463142	-3.26329	7.073825	7.115523	6.925121	7.38152	7.162656	7.262868
10504206	expressed sequence N28178	N28178	0.184993	0.0239538	0.463184	-3.26403	10.82378	10.89404	10.82055	10.59081	10.6672	10.72538
10555913	olfactory receptor 688 /// olfactory receptor 689	Olfr688 /// Olfr689	-0.282514	0.0240946	0.465367	-3.26964	5.558843	5.795308	5.510417	5.748405	5.915848	6.047856
10578880	tolloid-like	Tll1	-0.22626	0.0241302	0.465367	-3.27106	8.463759	8.735617	8.583182	8.848226	8.868428	8.744684
10451213	radial spoke head 9 homolog (Chlamydomonas)	Rsph9	-0.35957	0.0241332	0.465367	-3.27118	9.368633	9.966269	9.810055	9.917696	10.09827	10.2077
10604347	SWI/SNF related, matrix associated, actin dependent regulator of chromatin, subfamily a, member 1	Smarca1	-0.337462	0.0241483	0.465367	-3.27177	8.944333	9.295135	9.46891	9.446285	9.729012	9.545468
10520982	DEP domain containing 5	Depdc5	0.194207	0.0241491	0.465367	-3.2718	9.661226	9.504177	9.475988	9.364673	9.363567	9.33053
10480003	inter-alpha trypsin inhibitor, heavy chain 2	Itih2	0.951346	0.024176	0.465462	-3.27287	6.345971	7.63966	7.910979	6.381678	6.555377	6.105518
10589192	transmembrane protein 89	Tmem89	-0.216616	0.0241952	0.465462	-3.27363	6.995806	6.823392	7.083189	7.233241	7.077104	7.24189
10539441	RIKEN cDNA B230319C09 gene	B230319C09Rik	-0.220463	0.0242171	0.465462	-3.2745	7.153497	6.90874	6.930259	7.258627	7.249318	7.145939
10592367	---	---	0.174287	0.0242198	0.465462	-3.27461	3.887262	3.947599	3.926778	3.717212	3.807551	3.714014
10577641	RIKEN cDNA 1810011O10 gene	1810011O10Rik	0.323907	0.0243062	0.466583	-3.27802	6.409871	6.895253	6.528268	6.147853	6.31867	6.395148
10545534	ring finger protein 26	Rnf26	0.222313	0.0243252	0.466583	-3.27876	10.05317	9.929942	9.901291	9.723366	9.639395	9.854704
10512129	UDP-Gal:betaGlcNAc beta 1,4- galactosyltransferase, polypeptide 1	B4galt1	0.258774	0.0243302	0.466583	-3.27896	7.620596	7.645914	7.932312	7.478992	7.512053	7.431456
10530163	replication factor C (activator 1) 1	Rfc1	0.222075	0.0243442	0.466583	-3.27951	8.99134	9.020361	8.857199	8.631459	8.873515	8.697701
10602372	aminolevulinic acid synthase 2, erythroid	Alas2	0.426334	0.0243954	0.467248	-3.28152	7.95312	8.749449	8.328997	7.813	8.039076	7.900489
10374553	transmembrane protein 17	Tmem17	-0.173624	0.0245043	0.468491	-3.28579	8.875034	8.97172	8.884277	9.091496	9.10326	9.057147
10500529	3-phosphoglycerate dehydrogenase	Phgdh	0.315294	0.0245078	0.468491	-3.28592	9.827526	9.408796	9.341864	9.279917	9.250353	9.102035
10434229	claudin 5	Cldn5	0.390723	0.0245234	0.468491	-3.28653	11.57778	11.45146	11.34107	11.44301	11.03038	10.72475
10417144	translocase of inner mitochondrial membrane 8 homolog a2 (yeast)	Timm8a2	-0.18967	0.0245266	0.468491	-3.28666	5.073869	5.050516	4.98425	5.329907	5.194338	5.1534
10599213	---	---	-0.233339	0.0245492	0.468607	-3.28754	4.350457	4.57531	4.356707	4.678339	4.785785	4.518368
10427075	keratin 18	Krt18	-0.258908	0.024572	0.468726	-3.28843	7.564239	7.428132	7.464812	7.978091	7.605732	7.650083
10567361	G protein-coupled receptor 139	Gpr139	0.23174	0.0245972	0.468733	-3.28941	10.06189	10.27443	10.34831	9.856781	10.0523	10.08033
10388274	olfactory receptor 381	Olfr381	-0.289133	0.0246056	0.468733	-3.28973	5.563128	5.698462	5.47562	5.661687	5.910317	6.032605
10461526	von Willebrand factor C and EGF domains	Vwce	-0.224634	0.0246537	0.469251	-3.2916	7.456525	7.732932	7.699471	7.831397	7.89064	7.840792
10594948	unc-13 homolog C (C. elegans)	Unc13c	-0.435132	0.0246708	0.469251	-3.29227	10.20502	9.857673	10.23031	10.84978	10.53477	10.21385
10484207	coiled-coil domain containing 141	Ccdc141	0.238073	0.0246826	0.469251	-3.29272	8.439667	8.211898	8.403862	8.280133	7.983202	8.077873
10424796	5-oxoprolinase (ATP-hydrolysing)	Oplah	-0.217045	0.0247061	0.469282	-3.29364	7.073032	7.065646	6.8418	7.223429	7.299192	7.108993
10505461	ATPase, H+ transporting, lysosomal V1 subunit G1	Atp6v1g1	-0.17884	0.0247174	0.469282	-3.29407	10.86485	10.73571	10.79461	10.9696	10.95477	11.00732
10358668	hemicentin 1	Hmcn1	0.45395	0.0248002	0.469682	-3.29727	7.447286	6.884925	7.041914	6.870507	6.832994	6.308774
10392369	calcium channel, voltage-dependent, gamma subunit 4	Cacng4	-0.280503	0.0248054	0.469682	-3.29748	11.69161	11.94666	12.14921	12.15972	12.18058	12.28869
10430431	predicted gene 10866	Gm10866	-0.277399	0.0248193	0.469682	-3.29801	6.196982	6.395075	6.302092	6.675865	6.389445	6.661035
10483299	sodium channel, voltage-gated, type I, alpha	Scn1a	0.46878	0.0248209	0.469682	-3.29807	9.610534	8.887908	8.980667	8.618433	8.724852	8.729484
10406334	multiple C2 domains, transmembrane 1	Mctp1	-0.268989	0.0248251	0.469682	-3.29824	7.873138	7.719359	7.909405	8.284035	8.086535	7.9383
10555826	olfactory receptor 631	Olfr631	-0.234639	0.0248443	0.469682	-3.29898	3.766588	3.940466	3.851931	4.215083	4.019355	4.028465
10356145	solute carrier family 19 (sodium/hydrogen exchanger), member 3	Slc19a3	0.298932	0.0248548	0.469682	-3.29938	7.750265	7.398089	7.516426	7.47061	7.013743	7.28363
10462035	lactate dehydrogenase B	Ldhb	0.32998	0.0248863	0.469964	-3.30059	11.30869	10.94985	10.72993	10.78644	10.63433	10.57776
10347481	cytochrome P450, family 27, subfamily a, polypeptide 1	Cyp27a1	0.201408	0.0249608	0.470969	-3.30345	6.549335	6.580245	6.677296	6.486609	6.317772	6.39827
10587880	procollagen C-endopeptidase enhancer 2	Pcolce2	0.265596	0.0249729	0.470969	-3.30391	7.723623	7.666014	7.873598	7.646602	7.466162	7.353682
10386115	---	---	-0.222341	0.024994	0.471054	-3.30473	5.632376	5.621486	5.394593	5.860127	5.719165	5.736186
10460947	muscle glycogen phosphorylase	Pygm	0.291472	0.025029	0.471399	-3.30607	8.749903	8.45805	8.542478	8.521607	8.270208	8.0842
10484809	olfactory receptor 1231	Olfr1231	-0.480315	0.0250602	0.471672	-3.30726	6.510568	6.515131	6.231519	6.607161	6.804656	7.286347
10483326	sodium channel, voltage-gated, type IX, alpha	Scn9a	-0.506378	0.0251179	0.472288	-3.30946	8.418892	9.236833	9.098728	9.039016	9.542112	9.692458
10442231	RIKEN cDNA 3110052M02 gene	3110052M02Rik	-0.235535	0.0251282	0.472288	-3.30985	8.238229	8.206508	8.399448	8.445436	8.639691	8.465663
10407022	H3 histone, family 3 pseudogene	Gm4938	0.299651	0.025143	0.472288	-3.31041	4.044799	4.070937	4.231945	3.548516	3.99052	3.909692
10461622	membrane-spanning 4-domains, subfamily A, member 6B	Ms4a6b	0.482961	0.0251771	0.472557	-3.31171	6.299278	6.567913	7.204375	6.047053	6.182542	6.393087
10391061	keratin 16	Krt16	-0.29132	0.025217	0.472557	-3.31322	5.919619	5.615325	6.08163	6.189294	6.002261	6.298979
10375483	predicted gene 12176 /// similar to 40S ribosomal protein S2	Gm12176 /// LOC629408	0.322647	0.0252172	0.472557	-3.31323	12.07415	11.78048	11.89489	11.38737	11.65668	11.73753
10403009	similar to Ig alpha-chain precursor (V139-D-J1) /// Immunoglobulin heavy chain (gamma polypeptide)	LOC100045391 /// Ighg	-0.169747	0.0252437	0.472557	-3.31424	4.27475	4.269578	4.306128	4.438634	4.414296	4.506768
10415693	shisa homolog 2 (Xenopus laevis)	Shisa2	-0.210928	0.0252686	0.472557	-3.31518	8.579279	8.433677	8.398842	8.81944	8.587162	8.63798
10393573	lectin, galactoside-binding, soluble, 3 binding protein	Lgals3bp	0.315191	0.0252782	0.472557	-3.31554	9.005653	8.945965	8.692543	8.816824	8.588736	8.293028
10563112	small nucleolar RNA, C/D box 33	Snord33	0.289424	0.0252845	0.472557	-3.31578	6.783514	6.686406	7.00262	6.454687	6.681314	6.468266
10450904	short coiled-coil protein	Scoc	-0.344253	0.0253033	0.472557	-3.3165	11.189	11.16354	11.36239	11.25921	11.77315	11.71533
10586814	---	---	0.180575	0.0253078	0.472557	-3.31666	5.044735	5.125483	5.166336	4.905015	4.984475	4.905338
10399459	---	---	0.252128	0.0253497	0.472729	-3.31825	3.838281	3.880729	3.945255	3.524741	3.838149	3.54499
10345762	interleukin 1 receptor, type I	Il1r1	0.438705	0.0253522	0.472729	-3.31834	6.586234	6.358842	7.149458	6.271828	6.189197	6.317393
10450482	---	---	0.699705	0.0253672	0.472729	-3.31891	10.74898	9.531612	10.55193	9.98387	9.292633	9.456903
10407704	---	---	-0.292402	0.0254206	0.473413	-3.32092	6.333012	6.011036	6.050902	6.549111	6.195683	6.527363
10596303	acid phosphatase, prostate	Acpp	0.270958	0.0254428	0.473514	-3.32176	6.871773	7.206375	6.942007	6.783465	6.662728	6.761087
10586700	RAR-related orphan receptor alpha	Rora	0.294445	0.0254607	0.473536	-3.32243	9.419239	9.123823	9.553712	9.213484	8.966307	9.033648
10517517	complement component 1, q subcomponent, alpha polypeptide	C1qa	0.209064	0.0255252	0.474273	-3.32485	8.247802	8.218705	8.352383	8.174923	7.956246	8.06053
10500808	olfactomedin-like 3	Olfml3	0.995094	0.0255339	0.474273	-3.32518	9.768694	10.53838	10.77861	10.01583	9.3062	8.778371
10497646	polyhomeotic-like 3 (Drosophila)	Phc3	-0.279317	0.0256613	0.476083	-3.32994	9.454543	9.478355	9.724991	9.623972	9.967491	9.904377
10520544	microtubule-associated protein, RP/EB family, member 3	Mapre3	-0.21658	0.025668	0.476083	-3.33019	11.12416	11.32082	11.3925	11.39816	11.50494	11.58412
10456383	inositol (myo)-1(or 4)-monophosphatase 2	Impa2	0.542804	0.025725	0.476083	-3.33231	8.657448	7.94031	7.630022	7.825376	7.444219	7.329772
10594963	unc-13 homolog C (C. elegans)	Unc13c	-0.495558	0.0257274	0.476083	-3.3324	10.14818	9.661947	10.161	10.86616	10.43885	10.15279
10585438	cellular retinoic acid binding protein I	Crabp1	1.25845	0.0257286	0.476083	-3.33244	12.15086	9.989774	9.912115	9.874001	9.379732	9.023668
10543959	pleiotrophin	Ptn	0.306173	0.0257324	0.476083	-3.33258	12.32266	12.08244	11.93111	12.01388	11.85097	11.55284
10599174	interleukin 13 receptor, alpha 1	Il13ra1	-0.402856	0.0258893	0.478292	-3.3384	9.335838	9.721877	9.884149	10.04585	10.24426	9.860321
10381109	predicted gene 11565	Gm11565	-0.179573	0.0259135	0.478292	-3.33929	6.958012	6.890692	6.849956	7.052014	7.06463	7.120736
10353450	predicted gene 4956	Gm4956	-0.209152	0.0259317	0.478292	-3.33996	5.01128	4.785695	4.862332	5.182439	4.980457	5.123867
10466521	glucosaminyl (N-acetyl) transferase 1, core 2	Gcnt1	0.193871	0.0259525	0.478292	-3.34073	6.222631	6.106145	6.247666	6.08998	5.952884	5.951964
10476668	cysteine and glycine-rich protein 2 binding protein /// cytochrome c oxidase assembly factor-like	Csrp2bp /// Pet117	0.219358	0.0259546	0.478292	-3.34081	9.101297	9.175571	9.350708	8.873237	9.054456	9.041809
10556067	synaptotagmin IX	Syt9	-0.186515	0.0259883	0.478292	-3.34205	9.419663	9.493962	9.53957	9.712677	9.60159	9.698472
10517364	RIKEN cDNA A330049M08 gene	A330049M08Rik	-0.305537	0.0260008	0.478292	-3.34251	6.393722	6.644701	6.52791	7.034724	6.713628	6.734591
10546370	glutamate receptor interacting protein 2	Grip2	-0.186593	0.0260349	0.478292	-3.34376	8.200628	8.329367	8.346166	8.463873	8.435668	8.5364
10416269	---	---	-0.302606	0.026048	0.478292	-3.34424	9.066956	9.263927	9.500905	9.429298	9.736944	9.573363
10383198	---	---	0.442651	0.0260497	0.478292	-3.34431	7.591813	6.798362	7.258086	7.065288	6.566936	6.688084
10589773	tetratricopeptide repeat and ankyrin repeat containing 1	Trank1	-0.37334	0.0260619	0.478292	-3.34475	9.713751	10.26202	10.24709	10.1636	10.54966	10.62962
10455957	predicted gene 5970	Gm5970	-0.287764	0.0260748	0.478292	-3.34523	4.348111	4.369542	4.168049	4.444464	4.534272	4.770257
10537807	olfactory receptor 446	Olfr446	-0.355933	0.0260868	0.478292	-3.34567	5.067284	5.260978	4.887053	5.573274	5.204222	5.505617
10414025	growth differentiation factor 10	Gdf10	0.587145	0.0260953	0.478292	-3.34598	8.345272	7.51118	8.428951	7.604957	7.56574	7.35327
10389882	LUC7-like 3 (S. cerevisiae)	Luc7l3	-0.394412	0.0261055	0.478292	-3.34636	9.811285	10.30634	10.33239	10.21845	10.81868	10.59612
10452793	UDP-N-acetyl-alpha-D-galactosamine:polypeptide N-acetylgalactosaminyltransferase 14	Galnt14	0.519679	0.0261378	0.478295	-3.34754	9.195142	8.409664	8.343954	8.157072	8.232987	7.999664
10469322	vimentin	Vim	0.249583	0.0261593	0.478295	-3.34832	12.6907	12.74646	12.7577	12.63049	12.51876	12.29686
10374083	AE binding protein 1	Aebp1	0.805704	0.0261706	0.478295	-3.34874	7.560539	8.332928	8.750338	7.673075	7.485334	7.068283
10531919	hydroxysteroid (17-beta) dehydrogenase 11	Hsd17b11	0.26165	0.0262048	0.478295	-3.34998	10.79208	10.63533	10.5723	10.56943	10.46632	10.17901
10364478	hyperpolarization-activated, cyclic nucleotide-gated K+ 2	Hcn2	0.332829	0.0262057	0.478295	-3.35002	10.39869	9.924055	9.922271	9.987791	9.663274	9.595464
10566324	olfactory receptor 649	Olfr649	-0.33528	0.0262414	0.478295	-3.35132	4.668458	4.856791	4.567322	4.861813	4.963176	5.273421
10484731	olfactory receptor 1173	Olfr1173	-0.467277	0.0262612	0.478295	-3.35204	4.847404	5.308058	4.775416	5.152067	5.436556	5.744085
10402117	ribosomal protein S6 kinase, polypeptide 5	Rps6ka5	0.252544	0.0262801	0.478295	-3.35273	8.511642	8.775057	8.698087	8.300369	8.607075	8.31971
10525489	SET domain containing 1B	Setd1b	-0.199876	0.0263577	0.478295	-3.35555	9.847986	9.943447	10.0575	10.16965	10.15178	10.12713
10412517	predicted gene 10021 /// predicted gene 3512 /// alpha-takusan pseudogene /// predicted gene 3020 /// predicted gene 8348	Gm10021 /// Gm3512 /// Gm3002 /// Gm3020 /// Gm8348	-0.41073	0.0263652	0.478295	-3.35582	11.33655	11.01873	11.54774	11.91559	11.3058	11.91382
10492306	succinate receptor 1	Sucnr1	-0.165389	0.0263812	0.478295	-3.3564	5.31741	5.261569	5.250584	5.461478	5.443431	5.420821
10471737	---	---	-0.417745	0.0263835	0.478295	-3.35649	4.497812	4.58422	4.403541	4.588583	4.877085	5.273141
10572290	nuclear receptor 2C2-associated protein /// regulatory factor X-associated ankyrin-containing protein	Nr2c2ap /// Rfxank	0.190696	0.0263905	0.478295	-3.35674	9.29444	9.304358	9.136704	9.060694	9.037857	9.064862
10433163	protein phosphatase 1, regulatory (inhibitor) subunit 1A	Ppp1r1a	0.1837	0.0263934	0.478295	-3.35685	10.42803	10.50212	10.43789	10.34047	10.21416	10.26231
10406777	glucosaminyl (N-acetyl) transferase 4, core 2 (beta-1,6-N-acetylglucosaminyltransferase)	Gcnt4	0.313292	0.0263966	0.478295	-3.35696	6.442022	5.928558	6.005432	5.947616	5.717862	5.770658
10485261	1-aminocyclopropane-1-carboxylate synthase homolog (Arabidopsis)(non-functional)-like	Accsl	-0.266292	0.026399	0.478295	-3.35705	5.189021	5.41713	5.427122	5.740011	5.573003	5.519135
10563780	E2F transcription factor 8	E2f8	0.385103	0.0264112	0.478295	-3.35749	7.709784	7.11185	7.086001	7.126267	6.869171	6.756888
10398455	protein phosphatase 2, regulatory subunit B (B56), gamma isoform	Ppp2r5c	0.179742	0.0264161	0.478295	-3.35766	9.157877	9.17942	9.237596	8.980644	9.081522	8.973502
10440657	keratin associated protein 26-1	Krtap26-1	-0.278542	0.0264272	0.478295	-3.35807	5.553158	5.631279	5.831003	5.875338	5.780396	6.195331
10496605	cysteine conjugate-beta lyase 2	Ccbl2	0.191692	0.0264538	0.478471	-3.35903	7.876466	7.928715	7.830583	7.597817	7.794947	7.667923
10362104	solute carrier family 2 (facilitated glucose transporter), member 12	Slc2a12	0.434988	0.0264855	0.478501	-3.36017	9.671547	9.291258	9.294933	9.402115	8.949793	8.600866
10392374	calcium channel, voltage-dependent, gamma subunit 5	Cacng5	-0.306762	0.0264893	0.478501	-3.36031	9.273542	9.28471	9.319388	9.880166	9.492037	9.425722
10473450	olfactory receptor 998	Olfr998	-0.538063	0.0265452	0.478951	-3.36233	5.403299	6.050496	5.157571	5.924999	6.075627	6.22493
10425653	RIKEN cDNA 4930407I10 gene	4930407I10Rik	-0.200605	0.0265482	0.478951	-3.36243	6.587928	6.611993	6.464036	6.868773	6.737406	6.659592
10571530	FAT tumor suppressor homolog 1 (Drosophila)	Fat1	0.21978	0.0266438	0.479651	-3.36587	10.39387	10.12859	10.35161	10.10886	9.955799	10.15007
10358816	laminin, gamma 1	Lamc1	0.277525	0.0266438	0.479651	-3.36587	9.644374	9.537227	9.880202	9.561604	9.291663	9.375961
10606831	thymosin beta 15a	Tmsb15a	0.206919	0.026646	0.479651	-3.36595	5.550035	5.383396	5.517319	5.346392	5.13146	5.35214
10541333	solute carrier family 6 (neurotransmitter transporter, betaine/GABA), member 12	Slc6a12	0.538612	0.0266748	0.479651	-3.36698	7.146543	7.760593	7.996837	7.251389	6.990263	7.046485
10559389	MAS-related GPR, member D	Mrgprd	-0.24567	0.026692	0.479651	-3.3676	5.953722	6.178589	6.130204	6.425754	6.220526	6.353244
10428070	RIKEN cDNA 9430069I07 gene	9430069I07Rik	-0.191111	0.0267048	0.479651	-3.36806	6.246713	6.33468	6.412129	6.530337	6.559116	6.477402
10357570	interleukin 19	Il19	-0.219898	0.0267057	0.479651	-3.36809	5.902627	6.01761	5.855962	6.277977	6.125083	6.032832
10494817	nerve growth factor	Ngf	-0.223403	0.0267736	0.480311	-3.37052	6.671012	6.576519	6.769686	6.956068	6.940251	6.791108
10362422	triadin	Trdn	-0.713521	0.0267764	0.480311	-3.37062	4.705664	5.130212	4.904156	4.818495	5.960176	6.101925
10471882	olfactomedin-like 2A	Olfml2a	0.344399	0.0268063	0.480542	-3.37169	7.172702	7.376462	7.756503	7.109548	7.054536	7.108385
10414245	hypothetical protein LOC624112 /// RIKEN cDNA 1700049E17 gene, gene 1 /// RIKEN cDNA 4930503E14 gene	LOC624112 /// 1700049E17Rik1 /// 4930503E14Rik	-0.417744	0.0269018	0.481195	-3.37509	6.639616	6.721676	6.591842	6.674284	7.137882	7.394199
10476819	polo-like kinase 1 substrate 1	Plk1s1	0.255325	0.0269385	0.481195	-3.37639	8.449352	8.202241	8.215576	7.991481	8.167158	7.942556
10493519	src homology 2 domain-containing transforming protein C1	Shc1	0.325566	0.0269692	0.481195	-3.37748	7.73804	7.582092	7.542417	7.616039	7.2327	7.037113
10563883	DEP domain containing 1a	Depdc1a	0.360175	0.0269766	0.481195	-3.37774	6.133425	5.707227	5.477953	5.560412	5.340323	5.337346
10433264	GLIS family zinc finger 2	Glis2	0.177403	0.0269767	0.481195	-3.37774	9.588052	9.5145	9.591989	9.334118	9.430726	9.397488
10567412	exoribonuclease 2 /// acyl-CoA synthetase medium-chain family member 3	Eri2 /// Acsm3	0.242734	0.0270081	0.481195	-3.37886	9.186428	9.151041	9.098143	8.840539	9.102121	8.764751
10421920	---	---	-0.169556	0.0270124	0.481195	-3.37901	5.710664	5.742976	5.739721	5.899094	5.851473	5.951461
10368197	predicted gene 10826	Gm10826	-0.175521	0.0270233	0.481195	-3.37939	5.0001	4.930248	4.91674	5.197397	5.061985	5.11427
10585015	apolipoprotein A-V	Apoa5	-0.241922	0.0270299	0.481195	-3.37963	7.160991	6.912297	7.248632	7.400619	7.325147	7.321921
10533401	cut-like homeobox 2	Cux2	-0.368591	0.0270348	0.481195	-3.3798	9.585378	9.777718	10.17474	10.03898	10.37482	10.22981
10443122	gametogenetin binding protein 1 /// BCL2-antagonist/killer 1	Ggnbp1 /// Bak1	-0.182482	0.0270511	0.481195	-3.38038	6.61212	6.492118	6.653599	6.803831	6.745307	6.756146
10536917	smoothened homolog (Drosophila)	Smo	0.33422	0.0271115	0.481195	-3.38251	10.01417	9.626219	9.525408	9.666609	9.285955	9.210572
10587873	---	---	0.276157	0.027118	0.481195	-3.38274	5.761954	5.833697	5.972757	5.593024	5.739842	5.40707
10485802	olfactory receptor 1309	Olfr1309	-0.297655	0.02713	0.481195	-3.38316	4.860106	4.752606	4.86506	4.91318	5.070272	5.387286
10484766	olfactory receptor 1209	Olfr1209	-0.441649	0.0271627	0.481195	-3.38431	5.107235	5.469041	5.074667	5.567518	5.43132	5.977051
10561456	mediator complex subunit 29	Med29	0.254807	0.0271915	0.481195	-3.38533	9.878914	9.953434	9.819043	9.42674	9.69647	9.76376
10551181	B9 protein domain 2	B9d2	0.192934	0.0272007	0.481195	-3.38565	7.194185	7.203014	7.152813	6.993153	6.895922	7.082136
10495134	high mobility group nucleosomal binding domain 2 pseudogene /// similar to high mobility group nucleosomal binding domain 2	Gm4248 /// LOC100045975	0.352744	0.0272021	0.481195	-3.3857	6.923714	6.613254	6.592017	6.172903	6.336876	6.560973
10602896	G protein-coupled receptor 64	Gpr64	-0.265408	0.0272045	0.481195	-3.38578	7.650395	7.842227	8.065302	8.100358	8.14025	8.11354
10505266	---	---	0.253953	0.0272066	0.481195	-3.38586	3.600105	3.916168	3.775095	3.482928	3.428362	3.618219
10599884	SLIT and NTRK-like family, member 2	Slitrk2	0.299823	0.0272282	0.481195	-3.38662	8.534664	8.284197	8.228869	8.1712	8.187107	7.789953
10562204	FXYD domain-containing ion transport regulator 7	Fxyd7	-0.199837	0.0272426	0.481195	-3.38712	11.63396	11.60986	11.72704	11.96574	11.78475	11.81988
10440091	collagen, type VIII, alpha 1	Col8a1	0.285149	0.0272464	0.481195	-3.38725	8.60582	8.565612	8.193107	8.148502	8.18595	8.174641
10461022	protein phosphatase 1, regulatory (inhibitor) subunit 14B	Ppp1r14b	0.19174	0.0272822	0.481195	-3.38851	10.65657	10.60484	10.64085	10.33551	10.47731	10.51422
10431140	RIKEN cDNA 1810041L15 gene	1810041L15Rik	-0.177687	0.0272855	0.481195	-3.38862	10.36732	10.23338	10.27089	10.52605	10.40434	10.47426
10388389	hypermethylated in cancer 1	Hic1	0.292637	0.0273195	0.481195	-3.38982	7.507301	7.515287	7.504938	7.482224	7.149622	7.017769
10434758	beta galactoside alpha 2,6 sialyltransferase 1	St6gal1	0.318411	0.0273356	0.481195	-3.39038	8.247542	8.346282	8.594831	8.177777	8.148077	7.907568
10372324	synaptotagmin I	Syt1	-0.16476	0.0273462	0.481195	-3.39075	12.90362	12.90016	12.8687	13.09919	13.03454	13.03303
10351259	solute carrier family 19 (thiamine transporter), member 2	Slc19a2	0.201987	0.0274437	0.481195	-3.39415	8.355766	8.289736	8.381017	8.021448	8.148562	8.250547
10386086	neuromedin U receptor 2	Nmur2	-0.234665	0.0274581	0.481195	-3.39465	6.068375	6.224402	6.347651	6.327805	6.399635	6.616983
10531610	RasGEF domain family, member 1B	Rasgef1b	-0.358144	0.0274639	0.481195	-3.39486	9.135738	8.84272	9.235878	9.234441	9.619732	9.434596
10500021	cingulin	Cgn	-0.230525	0.0274873	0.481195	-3.39567	7.770434	7.824883	8.09352	8.096883	8.083555	8.199975
10365983	lumican	Lum	1.03963	0.0274899	0.481195	-3.39576	5.958524	6.983802	7.264784	6.254615	5.644213	5.189399
10602644	lysine (K)-specific demethylase 5C	Kdm5c	0.16807	0.027496	0.481195	-3.39597	9.976353	9.942389	9.94131	9.757581	9.763149	9.835113
10473783	receptor-associated protein of the synapse	Rapsn	-0.293415	0.0275107	0.481195	-3.39648	6.518881	6.017238	6.253305	6.69031	6.486956	6.492404
10437970	RIKEN cDNA 2310008H04 gene	2310008H04Rik	0.228997	0.0275134	0.481195	-3.39658	8.001204	7.841705	7.736647	7.729188	7.692563	7.470813
10348902	galactose-3-O-sulfotransferase 2 /// predicted gene 6086	Gal3st2 /// Gm6086	-0.478372	0.0275269	0.481195	-3.39704	4.717197	4.953911	4.64216	5.591025	4.861281	5.296079
10430186	apolipoprotein L 7c	Apol7c	0.344613	0.0275273	0.481195	-3.39706	5.181827	5.393641	5.785192	5.091012	5.101822	5.133987
10531560	anthrax toxin receptor 2	Antxr2	0.200942	0.0275273	0.481195	-3.39706	6.975591	6.88353	7.067257	6.679775	6.777723	6.866053
10555758	olfactory receptor 582	Olfr582	-0.272329	0.027548	0.481195	-3.39778	5.918685	6.200156	5.88075	6.124729	6.305155	6.386693
10487613	prodynorphin	Pdyn	-0.412563	0.0275507	0.481195	-3.39787	6.982431	7.53165	7.655076	7.842626	7.726884	7.837335
10379190	vitronectin	Vtn	0.872373	0.0275576	0.481195	-3.39811	10.62749	11.573	11.50989	10.89573	10.31721	9.880322
10462132	RIKEN cDNA E030010A14 gene /// phosphoglucomutase 5	E030010A14Rik /// Pgm5	0.325642	0.02771	0.48195	-3.40338	6.251311	5.804459	5.898502	5.878179	5.401584	5.697582
10592176	RIKEN cDNA D730048I06 gene	D730048I06Rik	-0.310607	0.0277244	0.48195	-3.40388	4.72247	4.688637	4.373086	5.087897	4.72247	4.905646
10488630	defensin beta 23	Defb23	-0.18196	0.0277251	0.48195	-3.4039	5.765152	5.591286	5.636016	5.876493	5.807135	5.854705
10445434	mitochondrial ribosomal protein S18A	Mrps18a	0.182457	0.0277415	0.48195	-3.40447	10.45685	10.4239	10.3952	10.2296	10.17511	10.32387
10404024	histone cluster 1, H4h	Hist1h4h	0.232247	0.0277426	0.48195	-3.4045	7.253133	6.976789	7.019289	6.95724	6.870549	6.72468
10460072	carnosine dipeptidase 1 (metallopeptidase M20 family)	Cndp1	-0.182723	0.0277558	0.48195	-3.40496	5.438931	5.597182	5.443633	5.684773	5.701837	5.641305
10376507	zinc finger with KRAB and SCAN domains 17 /// RIKEN cDNA 4933439C10 gene	Zkscan17 /// 4933439C10Rik	-0.322649	0.0277888	0.48195	-3.40609	9.196852	9.723763	9.641958	9.751202	9.975339	9.803978
10607124	chordin-like 1	Chrdl1	0.39019	0.0278203	0.48195	-3.40718	8.223416	7.808034	7.61006	7.753173	7.540254	7.177514
10512999	expressed sequence AI427809	AI427809	0.237742	0.0278223	0.48195	-3.40724	6.73118	6.900872	6.672906	6.648171	6.441788	6.501772
10416126	early B-cell factor 2	Ebf2	-0.781092	0.0278335	0.48195	-3.40763	8.155059	8.30446	9.371589	8.848227	9.736711	9.589447
10431393	mitogen-activated protein kinase 12	Mapk12	0.195001	0.0278375	0.48195	-3.40777	7.709942	7.890381	7.723662	7.531444	7.579389	7.62815
10351966	olfactory receptor 414	Olfr414	-0.189555	0.0278429	0.48195	-3.40795	6.241756	6.216174	6.121343	6.450802	6.296579	6.400557
10424400	myelocytomatosis oncogene	Myc	0.234963	0.0278589	0.48195	-3.4085	9.672125	9.783001	9.983347	9.452048	9.553715	9.727821
10415890	retinitis pigmentosa 1 homolog (human)-like 1	Rp1l1	-0.190199	0.0278638	0.48195	-3.40867	6.121982	6.224801	6.209156	6.417191	6.289016	6.420328
10598216	---	---	-0.287258	0.0278687	0.48195	-3.40884	9.332574	9.507732	9.30056	9.576502	9.549329	9.876808
10433776	snail homolog 2 (Drosophila)	Snai2	0.222014	0.0278995	0.48195	-3.40989	7.37605	7.443054	7.452204	7.350273	7.159028	7.095964
10531034	UDP glucuronosyltransferase 2 family, polypeptide B34	Ugt2b34	-0.21929	0.0279131	0.48195	-3.41036	5.392999	5.386372	5.161644	5.480758	5.554414	5.563713
10578623	WW, C2 and coiled-coil domain containing 2	Wwc2	0.234874	0.0279365	0.48195	-3.41116	8.922819	8.797229	9.080855	8.798908	8.653754	8.643619
10518350	high mobility group box 2	Hmgb2	0.452619	0.0279558	0.48195	-3.41182	9.163225	8.582533	8.609383	8.239581	8.576516	8.181188
10568278	RIKEN cDNA 1700120K04 gene	1700120K04Rik	-0.319254	0.027989	0.48195	-3.41295	6.085262	6.458019	6.152245	6.675762	6.415627	6.561898
10529903	family with sequence similarity 184, member B	Fam184b	0.239209	0.0280188	0.48195	-3.41397	8.517579	8.451925	8.28271	8.358239	8.166478	8.009871
10408329	---	---	0.334033	0.0280247	0.48195	-3.41417	6.166522	5.959562	6.121695	5.563827	6.008841	5.673013
10455656	hydroxysteroid (17-beta) dehydrogenase 4	Hsd17b4	0.206973	0.0280857	0.48195	-3.41625	10.41788	10.18628	10.19415	10.09098	10.08109	10.00532
10374558	---	---	-0.291018	0.0280981	0.48195	-3.41667	5.301901	5.2982	4.921996	5.45381	5.65324	5.288101
10542355	epithelial membrane protein 1	Emp1	0.348334	0.0281566	0.48195	-3.41866	10.37393	10.65799	10.51944	10.28302	10.37099	9.852349
10440651	keratin associated protein 24-1	Krtap24-1	-0.365566	0.028172	0.48195	-3.41918	5.411972	5.700566	5.300864	5.727365	5.712899	6.069835
10537062	mesoderm specific transcript /// coatomer protein complex, subunit gamma 2	Mest /// Copg2	0.19459	0.0281846	0.48195	-3.41961	11.86383	11.78834	11.92454	11.70849	11.70098	11.58347
10360684	epoxide hydrolase 1, microsomal	Ephx1	0.230872	0.0281855	0.48195	-3.41964	8.505256	8.299679	8.430722	8.06121	8.201355	8.280475
10394534	odd-skipped related 1 (Drosophila)	Osr1	1.17256	0.028201	0.48195	-3.42016	6.776203	8.605314	8.703904	6.831146	7.234591	6.502015
10502355	predicted gene 4861	Gm4861	-0.318592	0.0282134	0.48195	-3.42058	4.812786	5.064571	4.77971	5.390485	5.023212	5.199147
10528915	thymidylate synthase /// thymidylate synthase, pseudogene	Tyms /// Tyms-ps	0.234404	0.0282194	0.48195	-3.42078	8.466089	8.221791	8.138713	8.083593	8.08999	7.949798
10373810	dual specificity phosphatase 18	Dusp18	-0.418443	0.0282432	0.48195	-3.42159	9.139217	9.766256	9.876112	9.931742	9.983862	10.12131
10487154	SECIS binding protein 2-like	Secisbp2l	0.191143	0.0282475	0.48195	-3.42174	10.39769	10.26303	10.44341	10.13136	10.19917	10.20017
10416340	glial cell line derived neurotrophic factor family receptor alpha 2	Gfra2	-0.21467	0.0282512	0.48195	-3.42186	10.56985	10.76934	10.81933	10.96343	10.91002	10.92908
10409369	synuclein, beta	Sncb	0.281753	0.0282574	0.48195	-3.42207	12.07467	11.82816	11.61309	11.72609	11.48942	11.45515
10510602	RIKEN cDNA 9230110K08 gene	9230110K08Rik	0.203465	0.0282647	0.48195	-3.42232	7.787024	7.669109	7.787024	7.622058	7.577508	7.433197
10600210	solute carrier family 6 (neurotransmitter transporter, creatine), member 8	Slc6a8	0.232145	0.0282864	0.48195	-3.42305	9.899083	9.695923	9.559635	9.522463	9.44933	9.486412
10472820	integrin alpha 6	Itga6	0.297269	0.0282872	0.48195	-3.42308	9.920224	9.770007	9.44759	9.463338	9.547772	9.234905
10362974	HECT domain and ankyrin repeat containing, E3 ubiquitin protein ligase 1	Hace1	-0.2539	0.0282994	0.48195	-3.42349	8.642147	9.008649	8.932285	8.979356	9.250401	9.115023
10488185	beaded filament structural protein 1, in lens-CP94	Bfsp1	-0.165608	0.0283117	0.48195	-3.42391	7.141353	7.137368	7.130599	7.262914	7.353442	7.289788
10435457	deltex 3-like (Drosophila) /// poly (ADP-ribose) polymerase family, member 9	Dtx3l /// Parp9	0.253382	0.0283218	0.48195	-3.42424	7.044761	6.669222	6.80437	6.738935	6.524099	6.495173
10484197	coiled-coil domain containing 141	Ccdc141	0.28907	0.0283331	0.48195	-3.42463	9.349686	9.005537	9.447841	9.120693	8.828839	8.986323
10519717	sema domain, immunoglobulin domain (Ig), short basic domain, secreted, (semaphorin) 3A	Sema3a	0.78652	0.0283339	0.48195	-3.42466	9.38746	8.541665	8.726505	7.54705	8.415965	8.333055
10534489	chemokine (C-C motif) ligand 26	Ccl26	-0.309649	0.0283805	0.482189	-3.42622	6.292718	6.006472	5.832286	6.500068	6.173131	6.387223
10420280	granzyme G	Gzmg	0.209934	0.0283821	0.482189	-3.42628	5.837568	5.802395	5.941278	5.539672	5.758642	5.653124
10379721	chemokine (C-C motif) ligand 4	Ccl4	-0.183825	0.0284096	0.482365	-3.4272	6.069944	6.230058	6.052986	6.296371	6.333653	6.274439
10356262	component of Sp100-rs /// predicted gene 7609 /// predicted gene 7582	Csprs /// Gm7609 /// Gm7582	-0.300791	0.0284395	0.482584	-3.42821	6.887498	7.274286	7.005279	7.177831	7.356785	7.534819
10523746	cDNA sequence BC005561	BC005561	-0.326177	0.0284803	0.482986	-3.42958	7.252412	7.589604	7.719079	7.604469	8.055097	7.880059
10454306	zinc finger protein 35	Zfp35	-0.193089	0.0285331	0.483481	-3.43135	7.815577	7.831174	7.957209	8.076847	8.106962	7.999417
10424060	RIKEN cDNA A930017M01 gene	A930017M01Rik	-0.243081	0.0285437	0.483481	-3.4317	8.716918	8.857533	9.093091	9.117733	9.099218	9.179834
10407982	RIKEN cDNA A530099J19 gene	A530099J19Rik	-0.309414	0.0285936	0.484036	-3.43337	5.251107	5.72824	5.335458	5.748284	5.721896	5.772868
10526566	Eph receptor B4	Ephb4	0.422665	0.0286222	0.484102	-3.43432	8.215836	8.130833	8.352584	8.143044	7.835534	7.452679
10494262	cathepsin K	Ctsk	0.676689	0.0286317	0.484102	-3.43464	6.534179	7.391288	7.749562	6.634656	6.442133	6.568174
10498391	predicted gene 4856	Gm4856	-0.205969	0.0286533	0.484177	-3.43536	3.78618	4.016568	3.827501	4.013431	4.097892	4.136832
10373407	extended synaptotagmin-like protein 1	Esyt1	0.444446	0.0287111	0.484292	-3.43729	9.095042	8.942698	8.859944	8.964125	8.510273	8.089949
10484739	olfactory receptor 1179	Olfr1179	-0.354997	0.028725	0.484292	-3.43775	5.279477	5.515384	5.038472	5.508342	5.585658	5.804325
10404975	inhibitor of DNA binding 4	Id4	0.271327	0.0287321	0.484292	-3.43798	10.56853	10.97463	10.85104	10.3351	10.66789	10.57723
10478633	matrix metallopeptidase 9	Mmp9	0.304785	0.0287429	0.484292	-3.43834	7.351558	7.324585	7.294769	7.175994	7.168191	6.712373
10593832	---	---	-0.21171	0.0287472	0.484292	-3.43848	5.913226	6.026195	5.889109	6.054704	6.32239	6.086567
10514070	RIKEN cDNA 2310067E19 gene	2310067E19Rik	0.338278	0.0287883	0.484292	-3.43985	5.990627	5.572407	5.867548	5.401984	5.638885	5.37488
10380398	chondroadherin	Chad	0.189957	0.0288299	0.484292	-3.44123	7.391475	7.237829	7.439942	7.139477	7.151007	7.20889
10547513	cat eye syndrome chromosome region, candidate 5 homolog (human)	Cecr5	0.225249	0.0288562	0.484292	-3.4421	9.44499	9.182149	9.143394	9.14049	9.004808	8.949487
10378572	TLC domain containing 2	Tlcd2	0.207368	0.0288604	0.484292	-3.44224	6.960439	6.78652	6.760674	6.670853	6.69809	6.516585
10550980	Ly6/Plaur domain containing 3	Lypd3	-0.227783	0.0288915	0.484292	-3.44327	7.651521	7.523612	7.69309	7.833563	7.96738	7.750628
10560094	---	---	-0.173222	0.0289687	0.484292	-3.44581	6.043106	6.053556	6.145625	6.192569	6.245202	6.324183
10591127	FAT tumor suppressor homolog 3 (Drosophila)	Fat3	0.2459	0.0290018	0.484292	-3.44691	10.41703	10.54496	10.72392	10.12709	10.38237	10.43875
10597973	leucine zipper transcription factor-like 1	Lztfl1	-0.218858	0.0290139	0.484292	-3.44731	9.967813	10.12864	9.967344	10.10323	10.40546	10.21168
10375751	a disintegrin-like and metallopeptidase (reprolysin type) with thrombospondin type 1 motif, 2	Adamts2	-0.387519	0.0290281	0.484292	-3.44777	8.199069	8.665207	8.87223	8.989954	8.943844	8.965264
10380419	collagen, type I, alpha 1	Col1a1	0.818988	0.0290494	0.484292	-3.44847	8.61305	9.488806	9.590161	8.905401	8.204866	8.124786
10466925	adenylate kinase 3	Ak3	0.17649	0.0290837	0.484292	-3.4496	11.02472	11.04728	11.16347	10.92493	10.87877	10.9023
10536472	MyoD family inhibitor domain containing	Mdfic	0.455514	0.0291265	0.484292	-3.451	9.334859	8.727552	8.513606	8.694013	8.395493	8.11997
10540265	microphthalmia-associated transcription factor	Mitf	0.338178	0.0291441	0.484292	-3.45158	4.031898	3.78162	3.471205	3.378839	3.432689	3.458661
10376392	olfactory receptor 325	Olfr325	-0.186921	0.0291464	0.484292	-3.45165	4.647038	4.782812	4.587094	4.823279	4.8859	4.868527
10371176	nuclear factor I/C	Nfic	0.226668	0.0291526	0.484292	-3.45186	9.416319	9.105904	9.145739	9.100626	8.953548	8.933783
10603796	RIKEN cDNA 4930578C19 gene	4930578C19Rik	0.318026	0.0291703	0.484292	-3.45244	7.280639	6.939171	7.343952	7.056666	6.8318	6.721219
10538939	eukaryotic translation initiation factor 2 alpha kinase 3	Eif2ak3	0.20044	0.0291777	0.484292	-3.45268	8.968959	8.891492	9.007364	8.663161	8.852683	8.750651
10373846	SEC14-like 3 (S. cerevisiae)	Sec14l3	-0.284734	0.0291923	0.484292	-3.45316	6.943416	7.418185	7.106596	7.39254	7.455778	7.47408
10513158	protein tyrosine phosphatase, non-receptor type 3	Ptpn3	0.329882	0.0292098	0.484292	-3.45373	5.763252	5.442273	5.83838	5.37188	5.481522	5.200857
10564726	retinaldehyde binding protein 1	Rlbp1	0.655356	0.029213	0.484292	-3.45383	8.523694	8.026419	7.660987	8.090656	7.332037	6.82234
10436623	chondrolectin	Chodl	-0.321238	0.0292221	0.484292	-3.45413	7.012232	7.387425	7.261342	7.634635	7.674668	7.315411
10358549	hemicentin 1	Hmcn1	0.487028	0.0292336	0.484292	-3.45451	7.659387	7.01137	6.902843	7.086986	6.699067	6.326464
10397575	neurexin III	Nrxn3	-0.160953	0.0292382	0.484292	-3.45466	12.12986	12.12864	12.15841	12.30171	12.26408	12.33398
10472034	LY6/PLAUR domain containing 6	Lypd6	-0.267048	0.0292421	0.484292	-3.45478	9.471882	9.785538	9.868789	9.989545	9.977745	9.960062
10527982	RIKEN cDNA A330021E22 gene	A330021E22Rik	-0.278141	0.0292622	0.484292	-3.45544	7.535843	7.657123	7.885194	7.944555	8.098155	7.869874
10448836	transmembrane protein 204	Tmem204	0.243447	0.0292767	0.484292	-3.45592	7.889262	7.786819	7.837417	7.806413	7.539951	7.436794
10366653	Wnt inhibitory factor 1	Wif1	0.312261	0.0293112	0.484292	-3.45704	6.983734	7.265998	6.807163	6.847671	6.630793	6.641649
10436600	microRNA 99a	Mir99a	0.213864	0.0293156	0.484292	-3.45718	7.302847	7.578707	7.407079	7.099597	7.302704	7.244741
10501374	RIKEN cDNA 5330417C22 gene	5330417C22Rik	-0.233074	0.0293207	0.484292	-3.45735	9.236604	9.564444	9.515902	9.599684	9.673262	9.743225
10460157	carnitine palmitoyltransferase 1a, liver	Cpt1a	0.314688	0.0293269	0.484292	-3.45755	10.63114	10.20728	10.17633	10.24897	9.992867	9.82885
10370931	MAP kinase-interacting serine/threonine kinase 2	Mknk2	0.186277	0.0293307	0.484292	-3.45767	9.239904	9.190194	9.187313	8.923588	9.0875	9.047493
10387797	B-cell CLL/lymphoma 6, member B	Bcl6b	0.567466	0.0293407	0.484292	-3.458	8.216135	7.580968	7.758204	7.808771	7.278419	6.765718
10485402	four jointed box 1 (Drosophila)	Fjx1	-0.172186	0.0293502	0.484292	-3.45831	9.931543	10.05512	10.00435	10.11906	10.17195	10.21656
10490755	hepatocyte nuclear factor 4, gamma	Hnf4g	-0.198643	0.0293559	0.484292	-3.45849	5.543559	5.612559	5.640861	5.781281	5.689384	5.922242
10416850	sciellin	Scel	-0.226313	0.0293645	0.484292	-3.45877	6.06339	5.796217	5.910759	6.08432	6.136897	6.228089
10541513	---	---	-0.199249	0.0293699	0.484292	-3.45895	7.189634	7.373172	7.212399	7.476013	7.408006	7.488932
10457886	predicted gene 9960	Gm9960	-0.259801	0.0294126	0.484292	-3.46034	6.757379	6.672577	6.977927	7.205776	6.977485	7.004025
10488031	---	---	0.17293	0.0294141	0.484292	-3.46038	3.467926	3.38544	3.347218	3.298497	3.211766	3.171532
10592408	olfactory receptor 952 /// olfactory receptor 955	Olfr952 /// Olfr955	-0.396109	0.029479	0.484292	-3.46249	4.368679	4.999096	4.596243	4.800192	5.088405	5.263749
10455297	predicted gene 4838	Gm4838	-0.275234	0.0295291	0.484292	-3.46411	7.358624	6.925955	7.010715	7.517941	7.23462	7.368436
10427159	predicted gene 9918	Gm9918	-0.208373	0.0295533	0.484292	-3.46489	6.434025	6.262035	6.340385	6.71044	6.441345	6.509778
10545237	---	---	0.279613	0.0295914	0.484292	-3.46612	3.924654	3.881763	4.164296	3.754931	3.810509	3.566433
10356520	collagen, type VI, alpha 3	Col6a3	0.40678	0.0296133	0.484292	-3.46683	7.402176	8.102575	7.938945	7.433174	7.39859	7.391592
10532180	complexin 1	Cplx1	0.624717	0.0296226	0.484292	-3.46713	11.71852	10.81319	10.68832	10.99125	10.31204	10.04259
10380260	tripartite motif-containing 25	Trim25	0.399228	0.0296402	0.484292	-3.4677	8.005905	7.774869	8.012494	7.670717	7.750005	7.174862
10503410	transmembrane protein 64	Tmem64	0.287015	0.029719	0.484292	-3.47023	9.3132	9.62889	9.43512	9.337358	9.136606	9.0422
10472050	tumor necrosis factor alpha induced protein 6	Tnfaip6	0.492452	0.0297338	0.484292	-3.4707	7.71472	6.836161	6.869029	6.859213	6.5416	6.541742
10604745	G protein-coupled receptor 101	Gpr101	0.33468	0.0297404	0.484292	-3.47092	6.944648	6.838523	6.737586	6.798331	6.546356	6.17203
10580469	cerebellin 1 precursor protein	Cbln1	-0.442413	0.0297781	0.484292	-3.47213	9.862482	10.27648	10.71479	10.60433	10.81673	10.75993
10391348	family with sequence similarity 134, member C	Fam134c	0.168153	0.0297798	0.484292	-3.47218	10.65264	10.69113	10.60474	10.46546	10.54806	10.43053
10389606	proline rich 11	Prr11	0.351087	0.0297926	0.484292	-3.47259	8.520882	7.995723	7.901085	7.891646	7.766426	7.706357
10556033	olfactory receptor 707 /// olfactory receptor 708	Olfr707 /// Olfr708	-0.259961	0.0298025	0.484292	-3.47291	6.575528	6.683311	6.500235	6.839107	6.693716	7.006135
10481491	immediate early response 5-like	Ier5l	0.167918	0.0298066	0.484292	-3.47304	8.224305	8.205191	8.187664	8.097331	7.97528	8.040794
10458762	predicted gene 10540	Gm10540	-0.286866	0.0298177	0.484292	-3.47339	9.123272	9.483751	9.229147	9.643425	9.451628	9.601714
10408083	histone cluster 1, H3i /// histone cluster 1, H3g /// histone cluster 1, H3d /// histone cluster 1, H3e /// histone cluster 1, H3h /// histone cluster 1, H3b	Hist1h3i /// Hist1h3g /// Hist1h3d /// Hist1h3e /// Hist1h3h /// Hist1h3b	0.33658	0.0298195	0.484292	-3.47345	12.70545	12.21691	12.185	12.28737	11.92593	11.88432
10392120	SWI/SNF related, matrix associated, actin dependent regulator of chromatin, subfamily d, member 2	Smarcd2	0.19263	0.0298419	0.484292	-3.47417	7.679548	7.639748	7.783878	7.601801	7.446193	7.47729
10347335	solute carrier family 11 (proton-coupled divalent metal ion transporters), member 1	Slc11a1	0.252454	0.0298525	0.484292	-3.47451	7.739337	7.448521	7.399639	7.351297	7.149748	7.329089
10605522	predicted gene 7173	Gm7173	-0.195055	0.0298656	0.484292	-3.47493	5.308056	5.241282	5.256638	5.399476	5.581979	5.409685
10499906	sperm mitochondria-associated cysteine-rich protein	Smcp	-0.257324	0.0298739	0.484292	-3.47519	5.584141	5.669631	5.52457	6.047639	5.694153	5.808522
10598212	---	---	-0.204806	0.0298954	0.484292	-3.47588	6.749269	6.90533	7.030026	7.061236	7.100825	7.136982
10477035	R-spondin family, member 4	Rspo4	-0.199618	0.0298976	0.484292	-3.47595	6.648527	6.57183	6.620075	6.956172	6.697829	6.785284
10348301	retinal S-antigen	Sag	-0.227046	0.0299157	0.484292	-3.47652	6.299546	6.35035	6.047775	6.53344	6.42913	6.416239
10528143	protein phosphatase 1, regulatory (inhibitor) subunit 14B	Ppp1r14b	0.1879	0.0299551	0.484292	-3.47778	10.68202	10.64293	10.66414	10.36405	10.51579	10.54555
10376383	predicted gene 12253	Gm12253	-0.180039	0.0299607	0.484292	-3.47796	4.35136	4.199998	4.282128	4.468035	4.490837	4.41473
10427807	SUB1 homolog (S. cerevisiae)	Sub1	-0.245283	0.0299621	0.484292	-3.478	12.12648	12.43523	12.42788	12.46715	12.71753	12.54076
10428763	ATPase family, AAA domain containing 2	Atad2	0.360818	0.0299762	0.484292	-3.47845	7.196362	6.801259	6.701915	6.741644	6.652081	6.223357
10360463	phospholipase D family, member 5	Pld5	0.281263	0.0299842	0.484292	-3.47871	8.927951	8.595556	8.621309	8.68244	8.351572	8.267014
10501063	CD53 antigen	Cd53	0.313395	0.0299851	0.484292	-3.47874	8.963859	8.675194	8.427639	8.557946	8.400985	8.167577
10363146	solute carrier family 35, member F1	Slc35f1	0.191427	0.0299905	0.484292	-3.47891	11.48959	11.60388	11.46576	11.41661	11.31908	11.24926
10374793	polyribonucleotide nucleotidyltransferase 1	Pnpt1	-0.224324	0.0299925	0.484292	-3.47897	9.061053	9.324255	9.349689	9.340112	9.550964	9.516894
10399924	phosphoinositide-3-kinase, catalytic, gamma polypeptide	Pik3cg	0.296049	0.0300454	0.484292	-3.48066	7.646448	7.340992	7.25701	7.373595	7.070407	6.9123
10368060	epithelial cell transforming sequence 2 oncogene-like	Ect2l	0.173517	0.0300513	0.484292	-3.48084	3.737332	3.765894	3.855707	3.643317	3.555987	3.639077
10362005	Abelson helper integration site 1	Ahi1	-0.293503	0.0300531	0.484292	-3.4809	11.61131	11.96382	12.03067	12.2142	12.16992	12.10219
10530849	---	---	0.207339	0.0300665	0.484292	-3.48132	4.358557	4.413149	4.289371	4.289425	4.080089	4.069547
10431210	wingless-related MMTV integration site 7B	Wnt7b	-0.200925	0.0300727	0.484292	-3.48152	8.801197	8.726121	8.645834	9.060867	8.915384	8.799675
10347254	SWI/SNF related matrix associated, actin dependent regulator of chromatin, subfamily a-like 1	Smarcal1	-0.189981	0.0301309	0.484292	-3.48336	9.55842	9.667868	9.652236	9.859203	9.724411	9.864852
10478192	RIKEN cDNA 4933416E03 gene	4933416E03Rik	-0.192351	0.0301618	0.484292	-3.48434	6.247571	6.083606	6.311163	6.441047	6.333768	6.444579
10414483	olfactory receptor 742	Olfr742	-0.249444	0.0302161	0.484292	-3.48606	3.921268	3.924424	3.859794	3.962	4.167648	4.324169
10452905	---	---	0.157679	0.0302242	0.484292	-3.48632	4.40006	4.414804	4.406496	4.261615	4.262805	4.223903
10464504	low density lipoprotein receptor-related protein 5	Lrp5	0.271952	0.0302336	0.484292	-3.48661	8.564075	8.215094	8.364773	8.343756	8.003164	7.981167
10383887	ubiquinol-cytochrome c reductase, complex III subunit X	Uqcr10	0.257753	0.0302506	0.484292	-3.48715	10.02137	9.647162	9.678023	9.68057	9.414218	9.478507
10607222	vomeronasal 1 receptor 41 /// vomeronasal 1 receptor 239	Vmn1r41 /// Vmn1r239	-0.274067	0.0302525	0.484292	-3.48721	5.064307	5.341393	5.087905	5.207143	5.559528	5.549134
10493307	---	---	0.246317	0.0302588	0.484292	-3.48741	7.170094	7.055341	7.306216	6.76669	7.024636	7.001374
10578287	CCR4-NOT transcription complex, subunit 7	Cnot7	-0.197807	0.0302594	0.484292	-3.48743	10.58635	10.68177	10.70859	10.7384	10.98063	10.8511
10492330	purinergic receptor P2Y, G-protein coupled 1	P2ry1	0.226875	0.0302882	0.484292	-3.48834	8.2206	8.249766	8.324465	8.191671	7.890447	8.032087
10554819	malic enzyme 3, NADP(+)-dependent, mitochondrial	Me3	0.382113	0.030359	0.484292	-3.49056	9.507782	9.053507	8.777058	8.854426	8.660702	8.676881
10412805	NIMA (never in mitosis gene a)- related kinase 10	Nek10	-0.248362	0.0303659	0.484292	-3.49078	5.813519	5.982853	5.948452	6.320022	6.037582	6.132305
10504008	chromatin modifying protein 5	Chmp5	-0.224367	0.0303751	0.484292	-3.49107	11.47465	11.25994	11.3749	11.58862	11.6983	11.49567
10601729	dystrophin related protein 2	Drp2	-0.252773	0.0303895	0.484292	-3.49152	10.08898	10.31757	10.49423	10.5409	10.55725	10.56095
10498568	short stature homeobox 2	Shox2	0.880492	0.0303908	0.484292	-3.49156	5.949311	7.742113	6.706023	5.83883	6.035866	5.881274
10514926	RIKEN cDNA B230314M03 gene	B230314M03Rik	-0.201095	0.0304129	0.484292	-3.49225	6.671728	6.859314	6.822975	7.003407	6.911502	7.042393
10598499	ribosomal protein S29 pseudogene	Gm7079	0.20763	0.0304163	0.484292	-3.49236	10.79489	10.84995	11.00375	10.54872	10.66757	10.80941
10485955	secretogranin V	Scg5	-0.16474	0.0305161	0.484292	-3.49549	11.18557	11.21482	11.24232	11.40625	11.39511	11.33557
10518484	F-box protein 44	Fbxo44	0.174529	0.0305472	0.484292	-3.49646	9.53192	9.664974	9.525999	9.353895	9.433113	9.412299
10542762	predicted gene 6266	Gm6266	0.242127	0.0305848	0.484292	-3.49763	12.19083	12.07817	12.06774	11.70902	11.88943	12.01191
10537849	Rho guanine nucleotide exchange factor (GEF) 5	Arhgef5	0.246422	0.0306057	0.484292	-3.49829	7.553187	7.524986	7.27631	7.384377	7.194087	7.036752
10594044	immunoglobulin superfamily containing leucine-rich repeat	Islr	1.41173	0.0306391	0.484292	-3.49932	8.335997	10.47072	10.28662	8.715787	8.484267	7.658085
10359888	predicted pseudogene 5265	Gm5265	-0.184084	0.0306493	0.484292	-3.49964	6.678411	6.816473	6.724045	6.825308	6.95629	6.989583
10423791	RIKEN cDNA 4930447A16 gene	4930447A16Rik	-0.19109	0.0306555	0.484292	-3.49984	5.460348	5.332035	5.41499	5.578902	5.674959	5.526782
10598507	solute carrier family 38, member 5	Slc38a5	0.507752	0.0306597	0.484292	-3.49997	10.19543	9.930042	9.497137	9.807861	9.439053	8.852439
10547657	complement component 3a receptor 1	C3ar1	0.278852	0.0306675	0.484292	-3.50021	7.742647	7.92209	7.862056	7.292498	7.636866	7.760872
10561748	cation channel, sperm-associated, gamma 2 /// cation channel, sperm-associated, gamma 1	Catsperg2 /// Catsperg1	-0.299293	0.0306744	0.484292	-3.50042	7.065397	7.589881	7.366118	7.457818	7.784555	7.676903
10388302	olfactory receptor 43	Olfr43	-0.412804	0.0306837	0.484292	-3.50071	4.317536	3.7503	3.624907	4.50214	4.071016	4.357999
10547073	small nucleolar RNA, H/ACA box 7A	Snora7a	0.275399	0.0306903	0.484292	-3.50092	9.490485	9.33911	9.684716	9.301115	9.279612	9.107387
10394283	RIKEN cDNA 2410017P09 gene /// centromere protein O	2410017P09Rik /// Cenpo	-0.175197	0.0307122	0.484292	-3.5016	8.650338	8.730342	8.736201	8.840878	8.834071	8.967522
10399710	radical S-adenosyl methionine domain containing 2	Rsad2	0.266045	0.030749	0.484292	-3.50274	6.522534	6.854044	6.473548	6.214318	6.443441	6.394232
10530722	predicted gene 3147 /// predicted gene 10424 /// cDNA sequence BC061212 /// cDNA sequence BC080696 /// RIKEN cDNA A430089I19 gene	Gm3147 /// Gm10424 /// BC061212 /// BC080696 /// A430089I19Rik	-0.474388	0.0307622	0.484292	-3.50315	6.796953	7.308392	6.967242	7.093245	7.506455	7.896051
10355836	regulated endocrine-specific protein 18	Resp18	-0.215833	0.0307744	0.484292	-3.50353	10.87857	10.79871	10.92193	11.23973	11.02372	10.98326
10497149	wntless homolog (Drosophila)	Wls	0.295727	0.0307925	0.484292	-3.50409	9.7201	9.763981	9.860379	9.666306	9.548959	9.242014
10408656	peroxisomal delta3, delta2-enoyl-Coenzyme A isomerase	Peci	0.269977	0.0308109	0.484292	-3.50466	10.21202	9.883681	9.877251	9.653984	9.796	9.713037
10457357	membrane protein, palmitoylated 7 (MAGUK p55 subfamily member 7)	Mpp7	0.280628	0.0308133	0.484292	-3.50473	6.915136	6.594811	6.576437	6.318445	6.43469	6.491365
10415885	SRY-box containing gene 7	Sox7	0.249057	0.0308221	0.484292	-3.505	7.680543	7.415726	7.438463	7.474597	7.199573	7.11339
10520096	kelch-like 7 (Drosophila)	Klhl7	-0.197297	0.030824	0.484292	-3.50506	10.81536	10.9485	10.97676	10.9758	11.20492	11.15179
10574226	chemokine (C-C motif) ligand 17	Ccl17	0.208318	0.0308885	0.484292	-3.50706	8.49856	8.607887	8.644426	8.26752	8.322445	8.535953
10375864	alanine-glyoxylate aminotransferase 2-like 2 /// heterogeneous nuclear ribonucleoprotein A/B	Agxt2l2 /// Hnrnpab	0.21295	0.0309046	0.484292	-3.50755	8.0564	7.896942	7.946241	7.910472	7.73005	7.620212
10539135	capping protein (actin filament), gelsolin-like	Capg	0.235875	0.0309121	0.484292	-3.50779	7.015033	6.965367	6.893518	6.935937	6.654096	6.576261
10544017	SV2 related protein homolog (rat)-like	Svopl	-0.232549	0.0309216	0.484292	-3.50808	6.74753	6.82873	6.670211	7.079391	6.82715	7.037577
10358635	hemicentin 1	Hmcn1	0.298735	0.0309462	0.484292	-3.50884	7.396512	6.882992	7.137504	7.003406	6.782146	6.735251
10464761	synaptotagmin XII	Syt12	0.28201	0.0309526	0.484292	-3.50904	8.300821	8.079148	8.294452	8.186928	7.866839	7.774624
10366153	Ras association (RalGDS/AF-6) domain family (N-terminal) member 9	Rassf9	0.344597	0.030964	0.484292	-3.50939	7.40913	7.209929	6.9959	7.000962	7.063325	6.516881
10408081	histone cluster 1, H1b	Hist1h1b	0.588609	0.0309664	0.484292	-3.50946	10.35519	9.431599	9.254078	9.404853	9.099954	8.770233
10586971	protogenin homolog (Gallus gallus)	Prtg	-0.219105	0.0309697	0.484292	-3.50956	7.05596	6.778573	7.008392	7.208714	7.176696	7.114831
10403658	guanine nucleotide binding protein (G protein), gamma 4	Gng4	-0.252937	0.030973	0.484292	-3.50966	11.47754	11.7337	11.59642	11.9911	11.76707	11.8083
10566993	UDP-N-acetyl-alpha-D-galactosamine:polypeptide N-acetylgalactosaminyltransferase-like 4	Galntl4	0.207396	0.0309923	0.484292	-3.51026	8.080288	7.936658	8.037842	7.887899	7.865279	7.679423
10511950	---	---	-0.195981	0.0310008	0.484292	-3.51052	5.580027	5.652923	5.568734	5.911567	5.793896	5.684165
10591844	dpy-19-like 2 (C. elegans)	Dpy19l2	-0.180157	0.031017	0.484292	-3.51102	6.548012	6.498584	6.482579	6.797855	6.668455	6.603337
10392464	family with sequence similarity 20, member A	Fam20a	0.249797	0.0310276	0.484292	-3.51134	8.097283	7.917124	7.836172	7.888755	7.717927	7.494506
10441398	---	---	-0.199874	0.0310344	0.484292	-3.51155	6.514787	6.70004	6.470541	6.743014	6.754476	6.7875
10599627	hypoxanthine guanine phosphoribosyl transferase	Hprt	-0.225217	0.0310417	0.484292	-3.51178	10.74454	10.59323	10.4195	10.79364	10.8535	10.78578
10540275	glucoside xylosyltransferase 2	Gxylt2	0.283068	0.0310529	0.484292	-3.51212	7.225	7.291766	7.117391	7.190037	6.798451	6.796465
10345016	transcription factor AP-2 beta	Tcfap2b	0.37204	0.0310634	0.484292	-3.51244	8.163362	8.203624	8.767109	7.783987	7.989256	8.244733
10381072	cell division cycle 6 homolog (S. cerevisiae)	Cdc6	0.429247	0.0310824	0.484292	-3.51303	7.053447	6.794933	6.267388	6.455543	6.136481	6.236003
10366528	bestrophin 3	Best3	-0.284937	0.0311194	0.484292	-3.51416	5.353853	5.039676	5.393214	5.429882	5.636579	5.575094
10571111	zinc finger protein 703	Zfp703	0.203689	0.0311351	0.484292	-3.51464	8.827389	8.678124	8.577285	8.51621	8.435003	8.520517
10406229	proprotein convertase subtilisin/kexin type 1	Pcsk1	-0.405524	0.0311357	0.484292	-3.51466	8.945193	8.661608	8.371347	9.470279	8.872154	8.852288
10567587	---	---	0.265597	0.0311439	0.484292	-3.51491	4.289931	3.917559	4.141009	3.786792	3.91383	3.851086
10414173	predicted gene 5203	Gm5203	-0.245985	0.0311524	0.484292	-3.51517	5.270591	5.426835	5.462459	5.442999	5.613432	5.84141
10475567	solute carrier family 24, member 5	Slc24a5	0.226198	0.031159	0.484292	-3.51537	6.487272	6.755767	6.500709	6.281835	6.355926	6.427392
10391084	huntingtin-associated protein 1	Hap1	-0.29744	0.0311647	0.484292	-3.51555	11.77751	12.04617	12.18434	12.41505	12.21524	12.27005
10528827	RIKEN cDNA 4930584F24 gene	4930584F24Rik	0.239752	0.0311794	0.484292	-3.516	5.013947	4.652749	4.811655	4.612971	4.479026	4.667097
10413059	vinculin	Vcl	0.297115	0.0312557	0.484292	-3.51833	9.428258	9.123609	8.976948	9.116829	8.839106	8.681534
10606789	transcription elongation factor A (SII)-like 6	Tceal6	0.184699	0.0312587	0.484292	-3.51842	8.050589	8.115716	8.181898	7.840054	8.021527	7.932526
10516213	akirin 1	Akirin1	-0.18371	0.0312992	0.484292	-3.51965	10.18057	10.31238	10.3173	10.44867	10.52088	10.39183
10358623	hemicentin 1	Hmcn1	0.307505	0.0313006	0.484292	-3.5197	6.774517	6.295717	6.380078	6.234177	6.248488	6.045132
10544891	nucleotide-binding oligomerization domain containing 1	Nod1	0.332678	0.031317	0.484292	-3.5202	7.811846	7.305964	7.265127	7.266564	7.152593	6.965745
10444883	corneodesmosin	Cdsn	-0.167851	0.0313295	0.484292	-3.52058	6.66754	6.620923	6.576235	6.841444	6.731353	6.795453
10464450	---	---	0.361467	0.0313445	0.484292	-3.52104	4.328709	3.724232	3.809144	3.61925	3.648861	3.509573
10435345	myosin, light polypeptide kinase	Mylk	0.171984	0.0313502	0.484292	-3.52121	7.533439	7.641192	7.603304	7.462679	7.390769	7.408536
10418817	choline acetyltransferase	Chat	0.240822	0.0313921	0.484292	-3.52248	6.466344	6.410351	6.170372	6.265613	6.128673	5.930314
10369474	eukaryotic translation initiation factor 4E binding protein 2	Eif4ebp2	0.18289	0.0313952	0.484292	-3.52258	10.35474	10.23681	10.21525	10.08168	10.1551	10.02135
10590888	predicted gene 7520	Gm7520	0.183299	0.0314208	0.484292	-3.52335	9.110648	9.265728	9.074265	8.95798	8.974966	8.967798
10396476	ras homolog gene family, member J	Rhoj	0.482353	0.0314435	0.484292	-3.52404	9.829982	9.685269	9.646219	9.767672	9.138776	8.807962
10584403	olfactory receptor 251 /// olfactory receptor 900	Olfr251 /// Olfr900	-0.259877	0.031444	0.484292	-3.52406	5.240047	5.30193	5.319261	5.510418	5.354883	5.775568
10413559	RFT1 homolog (S. cerevisiae)	Rft1	0.159521	0.0314587	0.484292	-3.5245	8.319509	8.282562	8.29367	8.10474	8.14918	8.163259
10416353	---	---	-0.306435	0.031467	0.484292	-3.52475	5.838493	5.658123	5.807171	6.363009	5.796243	6.063841
10347724	solute carrier family 4 (anion exchanger), member 3	Slc4a3	0.193158	0.0314802	0.484292	-3.52515	7.640147	7.594716	7.706234	7.333241	7.470196	7.558185
10404339	dynein, axonemal, heavy chain 9 pseudogene	Gm11360	-0.17068	0.0314825	0.484292	-3.52522	7.209352	7.205659	7.268645	7.324017	7.395175	7.476503
10538781	thiopurine S-methyltransferase pseudogene	Gm8479	-0.204852	0.0314934	0.484292	-3.52555	6.670768	6.781334	6.696274	6.828808	6.87568	7.058444
10545152	predicted gene 4761	Gm4761	0.215328	0.0314988	0.484292	-3.52572	4.512739	4.440485	4.697235	4.392296	4.32426	4.287919
10550402	PNMA-like 1	Pnmal1	-0.257633	0.0315178	0.484292	-3.52629	10.16142	10.43097	10.45856	10.70213	10.58183	10.53989
10507334	coiled-coil domain containing 163	Ccdc163	-0.19979	0.0315198	0.484292	-3.52635	6.760092	6.68189	6.514543	6.940793	6.808489	6.806614
10414590	eosinophil-associated, ribonuclease A family, member 6 /// eosinophil-associated, ribonuclease A family, member 7	Ear6 /// Ear7	-0.167169	0.0315276	0.484292	-3.52659	5.667766	5.643372	5.550111	5.828732	5.763066	5.770959
10488378	thrombomodulin	Thbd	0.404393	0.0315518	0.484292	-3.52732	6.860907	6.920482	7.21707	6.870728	6.585478	6.329074
10403069	immunoglobulin heavy chain 6 (heavy chain of IgM)	Igh-6	-0.219334	0.0315725	0.484292	-3.52795	3.944488	3.947642	3.80435	3.986315	4.261214	4.106952
10582899	---	---	-0.505857	0.0315939	0.484292	-3.52859	11.55686	11.78793	11.40296	11.62783	12.15712	12.48037
10361760	translocase of inner mitochondrial membrane 8 homolog a1 (yeast)	Timm8a1	0.292522	0.03161	0.484292	-3.52908	8.418106	8.174046	7.923215	7.86128	7.973064	7.803458
10466210	membrane-spanning 4-domains, subfamily A, member 6D	Ms4a6d	0.28258	0.0316267	0.484292	-3.52958	6.358874	6.695111	6.502451	6.30479	6.380911	6.022996
10545958	annexin A4	Anxa4	0.424859	0.0316309	0.484292	-3.52971	7.103704	6.867198	6.588755	6.883228	6.298034	6.103817
10578393	tripartite motif family-like 1	Triml1	-0.257045	0.031642	0.484292	-3.53004	5.549046	5.534412	5.348017	5.964989	5.681106	5.556516
10366229	lin-7 homolog A (C. elegans)	Lin7a	0.24012	0.0316846	0.484292	-3.53133	10.8102	10.50415	10.49874	10.53186	10.26379	10.29708
10391744	G patch domain containing 8	Gpatch8	-0.213389	0.0316853	0.484292	-3.53134	6.911106	6.971575	7.126461	7.059755	7.273971	7.315583
10566398	olfactory receptor 666	Olfr666	-0.433954	0.0317214	0.484292	-3.53243	6.056503	6.289249	5.805645	6.099113	6.687158	6.666987
10431625	synaptotagmin X	Syt10	-0.361306	0.0317369	0.484292	-3.5329	7.991357	7.558802	8.090303	8.497496	8.089074	8.13781
10475378	cancer susceptibility candidate 4	Casc4	-0.196157	0.0317574	0.484292	-3.53351	11.22566	11.38406	11.48259	11.53544	11.5627	11.58264
10479159	zinc finger protein 831	Zfp831	-0.204395	0.0317616	0.484292	-3.53364	5.820187	5.88282	5.667008	5.980383	5.953771	6.049045
10367843	utrophin	Utrn	0.327112	0.0317742	0.484292	-3.53402	8.31077	8.032415	8.25569	8.143937	7.859786	7.613817
10590487	zinc finger protein 660 /// similar to Zinc finger protein 660	Zfp660 /// LOC676291	-0.16483	0.0317787	0.484292	-3.53415	8.197884	8.221512	8.269167	8.335134	8.441432	8.406487
10408154	vomeronasal 1 receptor 212	Vmn1r212	-0.271376	0.0317951	0.484292	-3.53464	4.366003	4.420509	4.388598	4.604203	4.476891	4.908143
10362676	cyclin-dependent kinase 19	Cdk19	0.261683	0.0318299	0.484364	-3.53569	9.588725	9.205427	9.367017	9.095226	9.189807	9.091086
10588075	predicted gene 6406 /// proline rich 23A	Gm6406 /// Prr23a	-0.189572	0.0318626	0.484364	-3.53667	7.613975	7.583266	7.537507	7.864995	7.649959	7.788511
10497794	coiled-coil domain containing 144B /// RIKEN cDNA A330050B17 gene	Ccdc144b /// A330050B17Rik	-0.192069	0.0318692	0.484364	-3.53686	4.789712	4.569319	4.737953	4.921048	4.891033	4.861111
10524460	acetyl-Coenzyme A carboxylase beta	Acacb	-0.206415	0.0319057	0.484364	-3.53795	7.360019	7.073051	7.209392	7.501109	7.326403	7.434196
10380289	monocyte to macrophage differentiation-associated	Mmd	-0.21365	0.0319402	0.484364	-3.53898	10.95775	11.11825	11.22799	11.33164	11.34338	11.26992
10401050	predicted gene 7862	Gm7862	0.308199	0.0319531	0.484364	-3.53937	8.856534	8.340572	8.458257	8.287605	8.282604	8.160557
10555773	olfactory receptor 593	Olfr593	-0.381489	0.0319692	0.484364	-3.53985	5.262783	5.605995	5.355889	5.51239	5.727312	6.129432
10559243	predicted gene 6471	Gm6471	-0.172941	0.0319869	0.484364	-3.54038	6.03687	5.978213	5.891647	6.207795	6.146321	6.071436
10563441	epithelial membrane protein 3	Emp3	0.588781	0.0319919	0.484364	-3.54052	7.414565	8.252773	8.200032	7.563174	7.447478	7.090374
10520445	DnaJ (Hsp40) homolog, subfamily B, member 6	Dnajb6	-0.234178	0.0319925	0.484364	-3.54054	6.458575	6.147704	6.443455	6.59597	6.456288	6.700009
10450864	olfactory receptor 95	Olfr95	-0.249184	0.0319934	0.484364	-3.54057	6.432693	6.506494	6.68493	6.901427	6.612286	6.857955
10389005	RIKEN cDNA 1110002N22 gene	1110002N22Rik	0.202121	0.0320338	0.484364	-3.54177	8.061539	8.237386	8.175794	7.803942	8.022718	8.041696
10434804	microRNA 28	Mir28	-0.228515	0.0320488	0.484364	-3.54222	4.521945	4.363844	4.435696	4.55702	4.808555	4.641455
10417485	predicted gene 5797 /// predicted gene 3149 /// alpha14-takusan /// predicted gene 5458 /// predicted gene 3029 /// predicted gene 3047 /// predicted gene 3182 /// predicted gene 3344 /// predicted gene 3727	Gm5797 /// Gm3149 /// LOC100041151 /// Gm5458 /// Gm3029 /// Gm3047 /// Gm3182 /// Gm3344 /// Gm3727	-0.316997	0.0320562	0.484364	-3.54244	7.583005	7.183367	7.598439	7.864567	7.480776	7.970458
10604602	microRNA 450b	Mir450b	0.157287	0.0320568	0.484364	-3.54246	3.341724	3.332299	3.280634	3.167926	3.151824	3.163047
10537406	C-type lectin domain family, member L	Clec2l	0.260837	0.0320959	0.484515	-3.54362	11.64914	11.36204	11.24	11.23439	11.05265	11.18163
10471555	angiopoietin-like 2	Angptl2	0.754261	0.0321121	0.484515	-3.5441	7.341195	8.478405	8.548991	7.492516	7.501159	7.112132
10469335	signal transducing adaptor molecule (SH3 domain and ITAM motif) 1	Stam	-0.161893	0.0321343	0.484515	-3.54476	10.44327	10.41433	10.48951	10.58144	10.64235	10.609
10532997	RIKEN cDNA 4930430O22 gene	4930430O22Rik	-0.2274	0.0321629	0.484515	-3.54561	6.83619	6.649733	7.013865	7.062658	6.982813	7.136518
10362069	predicted gene 5420	Gm5420	-0.225829	0.0321743	0.484515	-3.54594	5.811483	5.710772	5.784787	6.195045	5.863218	5.926266
10566217	olfactory receptor 609	Olfr609	-0.365828	0.0321925	0.484515	-3.54648	5.983761	6.418491	5.923753	6.303569	6.451021	6.668898
10363773	Rho-related BTB domain containing 1	Rhobtb1	0.259215	0.0321951	0.484515	-3.54656	8.031906	8.192041	8.392541	7.738112	8.037601	8.063131
10502359	dual adaptor for phosphotyrosine and 3-phosphoinositides 1	Dapp1	0.561659	0.0322485	0.484515	-3.54814	7.780332	6.944644	6.695421	6.797002	6.656176	6.282242
10544440	olfactory receptor 458 /// olfactory receptor 457 /// olfactory receptor 456	Olfr458 /// Olfr457 /// Olfr456	-0.238151	0.0323525	0.484515	-3.55121	6.254688	6.51596	6.230649	6.657214	6.524762	6.533774
10459071	RIKEN cDNA 2010002N04 gene	2010002N04Rik	0.21641	0.0323907	0.484515	-3.55233	7.036561	6.808598	6.874442	6.860984	6.616331	6.593055
10481499	RIKEN cDNA 1700001O22 gene	1700001O22Rik	0.32597	0.032394	0.484515	-3.55243	7.094405	6.751416	6.798008	6.902207	6.396304	6.367409
10366004	ATPase, Ca++ transporting, plasma membrane 1	Atp2b1	0.17291	0.0323959	0.484515	-3.55249	12.16859	12.16108	12.16303	12.04869	12.02804	11.89724
10513536	predicted gene 2173	Gm2173	-0.173036	0.0324029	0.484515	-3.55269	8.491368	8.509423	8.476924	8.698082	8.730463	8.568278
10465314	calpain 1	Capn1	0.267279	0.0324152	0.484515	-3.55305	8.565519	8.187861	8.124567	8.111762	8.003457	7.96089
10406845	forkhead box D1	Foxd1	0.534209	0.0324507	0.484515	-3.55409	6.757685	7.041268	7.516993	6.752176	6.669962	6.291182
10372441	---	---	0.181022	0.0324521	0.484515	-3.55414	6.265751	6.204484	6.200581	6.018483	5.969402	6.139866
10545200	similar to Igk-C protein	LOC100046894	-0.295628	0.0324807	0.484515	-3.55498	6.179834	6.449693	6.709333	6.687318	6.787488	6.750937
10503833	ribosomal protein, large, P1	Rplp1	0.297242	0.0324894	0.484515	-3.55523	10.48932	10.09192	10.11521	9.991596	9.749997	10.06313
10576795	---	---	0.420001	0.0324954	0.484515	-3.55541	9.21244	8.614517	9.294642	8.861001	8.259398	8.741198
10484520	RIKEN cDNA 4833423E24 gene	4833423E24Rik	-0.339225	0.0325108	0.484515	-3.55586	5.27952	5.655834	5.802518	5.704278	6.151513	5.899757
10499917	late cornified envelope 1A2	Lce1a2	-0.242735	0.0325221	0.484515	-3.55619	4.832918	5.001161	5.073491	5.283566	5.276952	5.075258
10540287	predicted gene 10009	Gm10009	-0.306239	0.0325578	0.484515	-3.55724	6.268339	6.482129	6.35673	6.623326	6.472217	6.930373
10502774	latrophilin 2 /// similar to calcium-independent alpha-latrotoxin receptor homolog 2	Lphn2 /// LOC100048050	0.252997	0.0325799	0.484515	-3.55788	10.11576	10.42192	10.52122	9.983	10.1904	10.12651
10349876	pleckstrin homology domain containing, family A member 6	Plekha6	-0.184541	0.0325803	0.484515	-3.55789	9.790466	9.747833	9.943428	10.0107	10.01948	10.00517
10456005	CD74 antigen (invariant polypeptide of major histocompatibility complex, class II antigen-associated)	Cd74	0.437995	0.0325962	0.484515	-3.55836	7.140112	6.314943	6.432484	6.411436	6.043609	6.118508
10593856	RIKEN cDNA C230081A13 gene	C230081A13Rik	0.271262	0.0325976	0.484515	-3.5584	9.317259	8.990385	8.949844	9.021377	8.789975	8.632351
10479981	GATA binding protein 3	Gata3	0.655881	0.0326083	0.484515	-3.55871	10.32396	11.15225	10.86539	9.421148	10.30476	10.64805
10463404	family with sequence similarity 178, member A	Fam178a	-0.477749	0.0326111	0.484515	-3.5588	9.041906	9.690817	9.963161	9.725111	10.22163	10.18239
10535413	---	---	0.272525	0.0326168	0.484515	-3.55896	8.756232	8.402269	8.307538	8.324313	8.115311	8.20884
10512514	talin 1	Tln1	0.230756	0.0326172	0.484515	-3.55897	9.003096	8.78536	8.875216	8.863902	8.535691	8.57181
10447275	RIKEN cDNA 1700106N22 gene	1700106N22Rik	0.254552	0.0326376	0.484515	-3.55957	9.923827	10.08326	9.839675	9.507198	9.90851	9.667397
10453049	CDC42 effector protein (Rho GTPase binding) 3	Cdc42ep3	-0.484981	0.0326442	0.484515	-3.55976	8.428444	9.179317	9.313288	9.124208	9.686752	9.565033
10351277	non-metastatic cells 7, protein expressed in (nucleoside-diphosphate kinase)	Nme7	-0.220023	0.0326593	0.484515	-3.5602	8.918757	8.985988	9.2363	9.267715	9.230051	9.303348
10550365	protein kinase D2	Prkd2	0.247461	0.0326626	0.484515	-3.5603	7.82452	7.637192	7.866998	7.70965	7.47742	7.399256
10499939	late cornified envelope 1K	Lce1k	-0.244769	0.0326716	0.484515	-3.56056	7.891194	7.647262	7.65345	8.147179	7.782016	7.997019
10547177	Ras association (RalGDS/AF-6) domain family member 4	Rassf4	0.626592	0.0326837	0.484515	-3.56091	9.036552	7.865548	8.165066	8.134388	7.677995	7.375006
10436203	predicted gene 4416	Gm4416	-0.219832	0.0328013	0.485076	-3.56433	8.523594	8.361247	8.196696	8.69858	8.544379	8.498074
10576051	forkhead box C2	Foxc2	0.660375	0.0328137	0.485076	-3.5647	6.577597	7.14809	7.676441	6.546422	6.681223	6.193358
10511870	fucosyltransferase 9	Fut9	0.19686	0.0328166	0.485076	-3.56478	10.54011	10.58046	10.53877	10.45664	10.39946	10.21266
10408024	piggyBac transposable element derived 1	Pgbd1	0.215784	0.0328186	0.485076	-3.56484	7.513743	7.395286	7.21878	7.150574	7.145967	7.183916
10479379	solute carrier organic anion transporter family, member 4a1	Slco4a1	-0.181385	0.0328389	0.485076	-3.56543	7.613678	7.664526	7.62102	7.883978	7.716649	7.842752
10578120	RIKEN cDNA 1700104B16 gene	1700104B16Rik	-0.20759	0.0328589	0.485076	-3.56601	5.583828	5.621163	5.653656	5.935347	5.673922	5.872149
10439208	SEC22 vesicle trafficking protein homologe A (S. cerevisiae)	Sec22a	-0.174689	0.032872	0.485076	-3.56639	8.78893	8.834849	8.829621	9.069326	8.991356	8.916786
10496539	guanylate binding protein 5	Gbp5	0.221143	0.0328769	0.485076	-3.56653	5.307181	5.153369	5.193624	5.183014	4.838938	4.968792
10443463	cyclin-dependent kinase inhibitor 1A (P21)	Cdkn1a	0.19555	0.0329067	0.485076	-3.56739	11.74274	11.81363	11.69745	11.5212	11.48427	11.6617
10601314	testis specific X-linked gene	Tsx	-0.164658	0.0329277	0.485076	-3.568	6.991522	7.001741	7.037118	7.234075	7.122854	7.167427
10409833	growth arrest specific 1	Gas1	0.328457	0.0329589	0.485076	-3.5689	8.7896	8.298571	8.481219	8.49564	8.065212	8.023166
10354576	dynein, axonemal, heavy chain 7A /// dynein, axonemal, heavy chain 7B	Dnahc7a /// Dnahc7b	-0.185645	0.0329685	0.485076	-3.56918	7.473817	7.567169	7.372581	7.698586	7.6233	7.648615
10481304	growth factor independent 1B	Gfi1b	-0.166846	0.0329781	0.485076	-3.56946	7.558486	7.493604	7.459392	7.691515	7.717057	7.603449
10604713	Rac/Cdc42 guanine nucleotide exchange factor (GEF) 6	Arhgef6	0.220006	0.0330007	0.485076	-3.57011	7.24337	7.130528	7.3487	6.898178	7.111084	7.053319
10531790	NK6 homeobox 1	Nkx6-1	-0.399102	0.0330061	0.485076	-3.57027	7.745234	7.47453	8.165829	8.005616	8.288173	8.28911
10541877	vesicle-associated membrane protein 1	Vamp1	0.507015	0.0330216	0.485076	-3.57071	11.17696	10.33883	10.2602	10.45214	9.894205	9.908601
10562731	---	---	0.184035	0.0330266	0.485076	-3.57086	7.707436	7.81088	7.927429	7.565962	7.641981	7.685697
10587368	mitochondrial translation optimization 1 homolog (S. cerevisiae)	Mto1	0.180763	0.0330305	0.485076	-3.57097	8.808893	8.65344	8.797295	8.642509	8.549917	8.524914
10591188	olfactory receptor 843	Olfr843	-0.406213	0.03308	0.485188	-3.57239	4.540438	5.092891	4.884891	4.93967	5.209701	5.587489
10414772	predicted gene 10890	Gm10890	-0.197632	0.0331007	0.485188	-3.57299	7.246396	7.255077	7.22152	7.482062	7.299949	7.533879
10414879	predicted gene 10890	Gm10890	-0.197632	0.0331007	0.485188	-3.57299	7.246396	7.255077	7.22152	7.482062	7.299949	7.533879
10437590	calcium regulated heat stable protein 1	Carhsp1	-0.261008	0.0331112	0.485188	-3.57329	9.050164	9.198106	9.482236	9.428042	9.563347	9.52214
10405842	RIKEN cDNA 4932441B19 gene	4932441B19Rik	-0.171965	0.0331352	0.485188	-3.57398	5.221599	5.386138	5.270038	5.435441	5.479033	5.479196
10596070	---	---	-0.17907	0.0331563	0.485188	-3.57459	6.199187	6.135492	6.324417	6.357964	6.365806	6.472536
10367221	apolipoprotein F	Apof	0.208311	0.0331696	0.485188	-3.57497	6.008402	6.149955	5.857678	5.854001	5.835353	5.701749
10411215	corticotropin releasing hormone binding protein	Crhbp	-0.673651	0.0331839	0.485188	-3.57538	8.920454	7.98782	9.115158	9.151583	9.522484	9.370319
10385870	interferon regulatory factor 1	Irf1	-0.161699	0.0332155	0.485188	-3.57629	6.959227	7.053228	6.989294	7.185458	7.1678	7.133589
10352143	kinesin family member 26B	Kif26b	0.256582	0.0332427	0.485188	-3.57707	9.952493	10.35707	10.31403	9.868198	10.04214	9.943509
10425721	microRNA 33	Mir33	-0.169344	0.033244	0.485188	-3.57711	3.993855	3.870451	3.871157	4.08859	4.045124	4.10978
10473750	C1q and tumor necrosis factor related protein 4	C1qtnf4	0.158803	0.0332652	0.485188	-3.57771	9.985901	9.960197	10.01287	9.862589	9.825705	9.794264
10485667	DnaJ (Hsp40) homolog, subfamily C, member 24	Dnajc24	0.203751	0.0332744	0.485188	-3.57798	9.720893	9.689554	9.558549	9.583025	9.475162	9.299556
10476941	---	---	-0.308054	0.0332784	0.485188	-3.57809	7.965759	7.651246	7.882847	7.930915	8.258828	8.234271
10497862	transient receptor potential cation channel, subfamily C, member 3	Trpc3	0.224514	0.0333334	0.485595	-3.57966	8.826138	8.618746	8.605187	8.529305	8.548775	8.29845
10408227	hemochromatosis	Hfe	0.173542	0.0333882	0.485595	-3.58123	6.811142	6.788175	6.865395	6.672634	6.548495	6.722957
10505120	A kinase (PRKA) anchor protein 2 /// paralemmin 2	Akap2 /// Palm2	0.193012	0.0334261	0.485595	-3.58231	9.977877	9.895402	9.806219	9.82744	9.689658	9.583365
10525041	---	---	0.307018	0.033515	0.485595	-3.58484	6.084036	6.087723	5.63294	5.736789	5.76848	5.378376
10491860	PHD finger protein 17	Phf17	0.221472	0.0335332	0.485595	-3.58535	8.881595	8.69025	8.649506	8.690701	8.386065	8.480169
10581902	craniofacial development protein 1	Cfdp1	-0.20648	0.0335505	0.485595	-3.58585	11.15722	11.28916	11.3123	11.28743	11.5585	11.53219
10437575	transmembrane protein 114	Tmem114	0.179151	0.0335513	0.485595	-3.58587	7.047235	7.079223	6.933125	6.926311	6.814621	6.781199
10453747	collectin sub-family member 12	Colec12	0.9677	0.0335965	0.485595	-3.58715	7.998388	9.315142	9.693082	8.174467	8.202046	7.726999
10398356	---	---	-0.250169	0.0336153	0.485595	-3.58768	7.552356	7.92014	7.927076	8.009477	8.060243	8.080359
10475981	coiled-coil-helix-coiled-coil-helix domain containing 5	Chchd5	0.193688	0.0336217	0.485595	-3.58786	9.326174	9.112802	9.115779	9.069137	8.910911	8.993642
10558659	olfactory receptor 46	Olfr46	-0.280445	0.0336258	0.485595	-3.58798	5.468578	5.76555	5.35588	5.739531	5.784138	5.907675
10497817	annexin A5	Anxa5	0.578687	0.0336374	0.485595	-3.58831	10.74515	10.32377	10.08538	10.46594	9.661442	9.290857
10488382	CD93 antigen	Cd93	0.701806	0.0336494	0.485595	-3.58865	10.48499	9.830779	9.94457	10.10644	9.376141	8.672339
10387855	arachidonate 15-lipoxygenase	Alox15	-0.266829	0.0336561	0.485595	-3.58884	6.488117	6.548125	6.315595	6.899391	6.537023	6.715909
10423024	calcyphosine-like	Capsl	-0.467917	0.0336679	0.485595	-3.58917	6.359346	5.755907	6.411711	7.033084	6.445753	6.451879
10407209	solute carrier family 38, member 9	Slc38a9	-0.187129	0.0337178	0.485595	-3.59058	7.44151	7.352758	7.523216	7.705203	7.59948	7.574187
10598636	ubiquitin-conjugating enzyme E2I	Ube2i	-0.296667	0.0337282	0.485595	-3.59088	11.11588	11.37034	11.63621	11.51693	11.78378	11.71172
10428124	regulator of G-protein signalling 22	Rgs22	-0.335042	0.0337419	0.485595	-3.59126	7.288582	6.833706	7.095951	7.733503	7.249199	7.240662
10525487	RIKEN cDNA 4932422M17 gene	4932422M17Rik	-0.182275	0.0337616	0.485595	-3.59182	7.377666	7.556431	7.551508	7.590012	7.736998	7.70542
10529890	RIKEN cDNA 4930435H24 gene	4930435H24Rik	-0.164741	0.0337682	0.485595	-3.592	5.90127	5.780396	5.805707	6.04684	5.945884	5.988871
10349102	B-cell leukemia/lymphoma 2 /// RIKEN cDNA D630008O14 gene	Bcl2 /// D630008O14Rik	-0.255461	0.03377	0.485595	-3.59206	6.147411	5.979804	5.753579	6.310987	6.107429	6.22876
10593591	acetyl-Coenzyme A acetyltransferase 1	Acat1	0.17976	0.0337715	0.485595	-3.5921	11.47749	11.43041	11.28936	11.21698	11.2746	11.1664
10373365	PAN2 polyA specific ribonuclease subunit homolog (S. cerevisiae)	Pan2	0.245805	0.0337763	0.485595	-3.59223	6.64151	6.593938	6.68237	6.267805	6.279118	6.63348
10439651	CD200 antigen	Cd200	-0.26265	0.0338323	0.485595	-3.59381	11.68445	12.09745	12.05407	12.05039	12.32056	12.25297
10440314	cell adhesion molecule 2	Cadm2	0.18545	0.0338682	0.485595	-3.59482	12.054	11.97471	11.9161	11.83733	11.69756	11.85357
10411363	NSA2 ribosome biogenesis homolog (S. cerevisiae)	Nsa2	-0.174137	0.0338841	0.485595	-3.59527	11.35804	11.2703	11.43077	11.5289	11.54494	11.50768
10478075	---	---	0.264731	0.0338881	0.485595	-3.59538	9.817553	9.448374	9.689342	9.594815	9.293117	9.273145
10501468	netrin G1	Ntng1	-0.435693	0.0339354	0.485595	-3.59671	9.87472	10.45494	10.5993	10.81546	10.79273	10.62785
10360028	Fc receptor, IgG, low affinity IIb	Fcgr2b	0.292192	0.0339555	0.485595	-3.59727	6.580059	6.815279	6.84382	6.648903	6.342662	6.371017
10486712	zinc finger SCAN domains 29	Zscan29	0.192364	0.0339728	0.485595	-3.59776	6.675968	6.795355	6.799272	6.43559	6.684622	6.573291
10602725	RIKEN cDNA 4930542N07 gene	4930542N07Rik	-0.211473	0.0339948	0.485595	-3.59837	3.712198	3.737882	3.686739	4.096251	3.865923	3.809063
10350516	prostaglandin-endoperoxide synthase 2	Ptgs2	-0.182661	0.0340082	0.485595	-3.59875	6.504144	6.347594	6.459526	6.682091	6.634767	6.542388
10555836	---	---	-0.333336	0.0340133	0.485595	-3.59889	5.569494	5.929248	5.693182	6.237655	5.860614	6.093663
10431564	carnitine palmitoyltransferase 1b, muscle /// Chkb-Cpt1b readthrough transcript	Cpt1b /// Chkb-Cpt1b	-0.28566	0.0340221	0.485595	-3.59913	7.08518	7.479228	7.423066	7.371565	7.680096	7.792794
10480432	microtubule associated serine/threonine kinase-like	Mastl	0.416079	0.0340378	0.485595	-3.59957	7.889654	7.195382	7.163753	7.228369	6.993094	6.779088
10471761	olfactory receptor 352	Olfr352	-0.565384	0.0340432	0.485595	-3.59973	5.41079	5.818806	5.248029	5.646967	6.001251	6.525559
10536746	ADP-ribosylation factor 5	Arf5	0.15921	0.0340519	0.485595	-3.59997	10.53744	10.58881	10.49983	10.4065	10.3667	10.37525
10552929	metastasis associated gene 2 /// lin-7 homolog B (C. elegans)	Mtag2 /// Lin7b	-0.199453	0.0340547	0.485595	-3.60005	7.694577	7.65356	7.854729	7.815672	7.963016	8.022538
10358517	hemicentin 1	Hmcn1	0.40349	0.0340575	0.485595	-3.60013	6.752182	6.354333	6.054712	5.912611	5.961013	6.077132
10542093	nuclear receptor interacting protein 2	Nrip2	-0.268246	0.0340601	0.485595	-3.6002	8.073274	8.42603	8.483479	8.616132	8.563824	8.607564
10393866	sirtuin 7 (silent mating type information regulation 2, homolog) 7 (S. cerevisiae)	Sirt7	0.161088	0.0340603	0.485595	-3.6002	8.617917	8.64526	8.559663	8.447771	8.500952	8.390853
10578690	nei like 3 (E. coli)	Neil3	0.462381	0.0340658	0.485595	-3.60036	7.686006	6.954742	6.866857	6.948557	6.757301	6.414605
10578040	---	---	-0.322335	0.0341053	0.485595	-3.60146	4.380285	4.468028	4.581666	4.443465	4.969603	4.983915
10502772	latrophilin 2	Lphn2	0.184597	0.0341053	0.485595	-3.60146	11.54836	11.74924	11.72587	11.47943	11.47595	11.5143
10376796	GRB2-related adaptor protein	Grap	0.236687	0.0341077	0.485595	-3.60153	7.977148	7.698209	7.792747	7.792747	7.444743	7.520552
10531149	group specific component	Gc	-0.20958	0.0341348	0.485595	-3.60228	5.625451	5.485273	5.518535	5.829116	5.5815	5.847383
10503902	cannabinoid receptor 1 (brain)	Cnr1	0.237912	0.0341554	0.485595	-3.60286	9.075027	9.297523	9.451617	8.892854	9.107696	9.109882
10546010	Rho GTPase activating protein 25	Arhgap25	0.218602	0.0341736	0.485595	-3.60336	7.064105	6.770188	6.775999	6.766679	6.574542	6.613265
10365145	transducin-like enhancer of split 2, homolog of Drosophila E(spl)	Tle2	-0.263944	0.0341807	0.485595	-3.60356	7.818478	8.261266	8.108779	8.208931	8.341436	8.429989
10474341	doublecortin domain containing 5	Dcdc5	0.462341	0.0341835	0.485595	-3.60364	6.182073	6.096889	6.671752	6.083248	5.889305	5.591139
10414612	solute carrier family 39 (zinc transporter), member 2	Slc39a2	-0.260866	0.0342117	0.485595	-3.60443	7.372739	7.546948	7.654953	7.561022	7.785585	8.010631
10378409	---	---	-0.685746	0.0342696	0.485595	-3.60603	4.22225	4.85826	4.131991	4.778559	4.829327	5.661854
10440522	a disintegrin-like and metallopeptidase (reprolysin type) with thrombospondin type 1 motif, 1	Adamts1	0.37263	0.0342736	0.485595	-3.60615	7.640003	7.156466	7.642087	7.334139	7.091945	6.894581
10373009	Ts translation elongation factor, mitochondrial	Tsfm	0.238615	0.0342822	0.485595	-3.60639	9.599224	9.305865	9.222502	9.270829	9.093027	9.047889
10584589	microRNA 100	Mir100	0.17971	0.0342899	0.485595	-3.6066	4.797921	4.95193	4.923093	4.735767	4.74697	4.651077
10387816	ribonuclease, RNase K	Rnasek	-0.20365	0.0342999	0.485595	-3.60688	11.6661	11.70181	11.74303	11.97314	11.74867	12.00008
10438060	immunoglobulin lambda-like polypeptide 1	Igll1	-0.211236	0.034302	0.485595	-3.60694	6.841021	6.899137	6.683142	7.158533	7.001846	6.89663
10558948	CD151 antigen	Cd151	0.275427	0.0343025	0.485595	-3.60695	9.595098	9.349082	9.339718	9.404405	9.131386	8.921825
[truncated: 26,273 more rows]
